# Supplementary material for: TET2 directs mammary luminal cell differentiation and endocrine response
Source: Nat Commun. 2020 Sep 15;11:4642. doi: 10.1038/s41467-020-18129-w (PMC7493981; doi:10.1038/s41467-020-18129-w)
Supplement: Supplementary file 3 — Supplementary dataset 1 [file 41467_2020_18129_MOESM3_ESM.xlsx]

## Sheet: GO analysis
TermID	Term	Enrichment	logP	Genes in Term	Target Genes in Term	Fraction of Targets in Term	Total Target Genes	Total Genes	Gene Symbols
GO:0045664	regulation of neuron differentiation	3.71e-05	-10.2031	774	13	0.141304	92	20694	Syne1,Cxcr4,Asap1,Pak3,Nedd4l,Robo2,Crk,Map4k4,Cntn4,Minar1,Bcl6,Cdk5rap2,Syt2
GO:0051130	positive regulation of cellular component organization	8.63e-05	-9.35814	1219	16	0.173913	92	20694	Pak3,Bcl6,Ube2b,Syt2,Crk,Robo2,Map4k4,Net1,Asap1,Ank1,Syne1,Cxcr4,Cdk5rap2,Nfatc2,Nedd4l,Usp50
GO:0001558	regulation of cell growth	0.000125804	-8.98078	430	9	0.0978261	92	20694	Nedd4l,Crk,Cda,Minar1,Acsl4,Bcl6,Syt2,Rptor,Cxcr4
GO:0120036	plasma membrane bounded cell projection organization	0.000224784	-8.40037	1055	14	0.152174	92	20694	Cxcr4,Dnah8,Hyls1,Pak3,Nme8,Asap1,Cntn4,Map4k4,Crk,Robo2,Micall2,Ube2b,Cntn5,Acsl4
GO:1903861	positive regulation of dendrite extension	0.000230206	-8.37654	27	3	0.0326087	92	20694	Syt2,Cxcr4,Nedd4l
GO:0030307	positive regulation of cell growth	0.000235978	-8.35177	195	6	0.0652174	92	20694	Acsl4,Syt2,Nedd4l,Rptor,Crk,Cxcr4
GO:0051960	regulation of nervous system development	0.000254834	-8.2749	1068	14	0.152174	92	20694	Cdk5rap2,Syt2,Bcl6,Minar1,Cntn4,Mdga2,Map4k4,Crk,Robo2,Nedd4l,Pak3,Asap1,Cxcr4,Syne1
GO:0006928	movement of cell or subcellular component	0.000292525	-8.13696	1356	16	0.173913	92	20694	Nme8,Arl8b,Hrh1,Cxcr4,Cntn5,Mixl1,Cxcr3,Nfatc2,Nedd4l,Pak3,Dnah8,Ube2b,Cntn4,Net1,Robo2,Crk
GO:0050767	regulation of neurogenesis	0.000298291	-8.11744	954	13	0.141304	92	20694	Cntn4,Map4k4,Robo2,Crk,Nedd4l,Cdk5rap2,Syt2,Bcl6,Minar1,Cxcr4,Syne1,Pak3,Asap1
GO:1903859	regulation of dendrite extension	0.000316465	-8.0583	30	3	0.0326087	92	20694	Syt2,Cxcr4,Nedd4l
GO:0060284	regulation of cell development	0.000319496	-8.04877	1092	14	0.152174	92	20694	Asap1,Pak3,Syne1,Cxcr4,Minar1,Bcl6,Cdk5rap2,Syt2,Nedd4l,Crk,Robo2,Map4k4,Net1,Cntn4
GO:0010975	regulation of neuron projection development	0.000336584	-7.99666	601	10	0.108696	92	20694	Pak3,Asap1,Syne1,Cxcr4,Syt2,Minar1,Map4k4,Nedd4l,Crk,Robo2
GO:0051173	positive regulation of nitrogen compound metabolic process	0.000336868	-7.99582	3110	27	0.293478	92	20694	Hmx2,Rptor,Dusp22,Gsx1,Pak3,Ncoa2,Map4k4,Mical2,Bcl6,Ube2b,Pid1,Tbx3,Tead4,Cxcr4,Hrh1,Map3k14,Ikzf2,Nfatc2,Nedd4l,Usp50,Litaf,Cxcr3,Epas1,Mixl1,Rasa1,Rab38,Cdk5rap2
GO:0010810	regulation of cell-substrate adhesion	0.000360018	-7.92936	211	6	0.0652174	92	20694	Rasa1,Bcl6,Dusp22,Crk,Map4k4,Net1
GO:0030030	cell projection organization	0.000376837	-7.8837	1110	14	0.152174	92	20694	Cntn4,Map4k4,Robo2,Crk,Ube2b,Micall2,Cntn5,Acsl4,Cxcr4,Dnah8,Hyls1,Nme8,Pak3,Asap1
GO:0048869	cellular developmental process	0.00039799	-7.82908	3848	31	0.336957	92	20694	Cntn5,Rab38,Cdk5rap2,Cr2,Minar1,Epas1,Acsl4,Mixl1,Ttll7,Nedd4l,Nfatc2,Nme8,Asap1,Ank1,Tead4,Syne1,Ddx20,Cxcr4,Bcl6,Tbx3,Syt2,Pid1,Micall2,Ube2b,Map4k4,Cntn4,Robo2,Crk,Pak3,Gsx1,Hmx2
GO:0051128	regulation of cellular component organization	0.000421704	-7.77121	2480	23	0.25	92	20694	Robo2,Crk,Net1,Map4k4,Ube2b,Syt2,Bcl6,Dusp22,Rptor,Pak3,Usp50,Cda,Nedd4l,Nfatc2,Mdga2,Rasa1,Minar1,Acsl4,Cdk5rap2,Cxcr4,Syne1,Ank1,Asap1
GO:0030154	cell differentiation	0.000486677	-7.62791	3711	30	0.326087	92	20694	Ank1,Asap1,Nme8,Cxcr4,Ddx20,Syne1,Tead4,Mixl1,Minar1,Acsl4,Epas1,Cr2,Cdk5rap2,Rab38,Cntn5,Nedd4l,Nfatc2,Ttll7,Pak3,Hmx2,Gsx1,Micall2,Syt2,Tbx3,Ube2b,Bcl6,Crk,Robo2,Cntn4,Map4k4
GO:0009893	positive regulation of metabolic process	0.000541836	-7.52055	3555	29	0.315217	92	20694	Ikzf2,Hrh1,Map3k14,Tead4,Cxcr4,Mir135a-2,Cdk5rap2,Rab38,Epas1,Rasa1,Mixl1,Cxcr3,Lexm,Nedd4l,Nfatc2,Usp50,Litaf,Pak3,Gsx1,Hmx2,Rptor,Dusp22,Mical2,Bcl6,Tbx3,Ube2b,Pid1,Map4k4,Ncoa2
GO:0001953	negative regulation of cell-matrix adhesion	0.000640873	-7.35268	38	3	0.0326087	92	20694	Dusp22,Bcl6,Rasa1
GO:0031325	positive regulation of cellular metabolic process	0.000749142	-7.19658	3269	27	0.293478	92	20694	Gsx1,Dusp22,Hmx2,Rptor,Pak3,Map4k4,Ncoa2,Pid1,Tbx3,Ube2b,Mical2,Bcl6,Cxcr4,Tead4,Ikzf2,Map3k14,Hrh1,Cxcr3,Lexm,Usp50,Litaf,Nfatc2,Rab38,Cdk5rap2,Mixl1,Rasa1,Epas1
GO:0048699	generation of neurons	0.000966343	-6.94199	1664	17	0.184783	92	20694	Syt2,Micall2,Bcl6,Cntn4,Map4k4,Crk,Robo2,Pak3,Gsx1,Cdk5rap2,Cntn5,Acsl4,Minar1,Nedd4l,Asap1,Cxcr4,Syne1
GO:0002707	negative regulation of lymphocyte mediated immunity	0.00112398	-6.79088	46	3	0.0326087	92	20694	Dusp22,Crk,Bcl6
GO:0001952	regulation of cell-matrix adhesion	0.00162778	-6.42054	113	4	0.0434783	92	20694	Rasa1,Bcl6,Dusp22,Map4k4
GO:0050773	regulation of dendrite development	0.00163355	-6.417	191	5	0.0543478	92	20694	Pak3,Asap1,Syne1,Nedd4l,Crk
GO:0048522	positive regulation of cellular process	0.00175188	-6.34706	5346	37	0.402174	92	20694	Ube2b,Tbx3,Pid1,Map4k4,Net1,Crk,Hmx2,Rptor,Lexm,Cxcr3,Nfatc2,Hrh1,Syne1,Mical2,Bcl6,Syt2,Ncoa2,Robo2,Pak3,Gsx1,Dusp22,Rab38,Cdk5rap2,Acsl4,Epas1,Mixl1,Rasa1,Nedd4l,Litaf,Usp50,Ikzf2,Asap1,Map3k14,Ank1,Tead4,Cxcr4,Ddx20
GO:0010604	positive regulation of macromolecule metabolic process	0.00178711	-6.32716	3280	26	0.282609	92	20694	Gsx1,Rptor,Hmx2,Dusp22,Pak3,Map4k4,Ncoa2,Bcl6,Mical2,Ube2b,Pid1,Tbx3,Tead4,Cxcr4,Ikzf2,Map3k14,Cxcr3,Nedd4l,Nfatc2,Litaf,Usp50,Mir135a-2,Cdk5rap2,Epas1,Mixl1,Rasa1
GO:0022008	neurogenesis	0.0018804	-6.27627	1769	17	0.184783	92	20694	Gsx1,Pak3,Cntn4,Map4k4,Crk,Robo2,Syt2,Micall2,Bcl6,Cxcr4,Syne1,Asap1,Nedd4l,Cdk5rap2,Cntn5,Minar1,Acsl4
GO:0040011	locomotion	0.00194834	-6.24078	1169	13	0.141304	92	20694	Cxcr4,Hrh1,Nme8,Pak3,Robo2,Crk,Nfatc2,Cntn4,Net1,Cxcr3,Mixl1,Ube2b,Cntn5
GO:0002704	negative regulation of leukocyte mediated immunity	0.00198778	-6.22074	56	3	0.0326087	92	20694	Dusp22,Crk,Bcl6
GO:0007399	nervous system development	0.00200435	-6.21243	2267	20	0.217391	92	20694	Pak3,Gsx1,Hmx2,Micall2,Syt2,Tbx3,Bcl6,Cntn4,Map4k4,Crk,Robo2,Asap1,Cxcr4,Syne1,Cdk5rap2,Cntn5,Acsl4,Minar1,Ttll7,Nedd4l
GO:0022604	regulation of cell morphogenesis	0.00218603	-6.12567	519	8	0.0869565	92	20694	Syne1,Cxcr4,Pak3,Net1,Nedd4l,Crk,Robo2,Syt2
GO:0120035	regulation of plasma membrane bounded cell projection organization	0.00220966	-6.11492	770	10	0.108696	92	20694	Map4k4,Nedd4l,Robo2,Crk,Syt2,Minar1,Syne1,Cxcr4,Pak3,Asap1
GO:0031344	regulation of cell projection organization	0.00240393	-6.03065	779	10	0.108696	92	20694	Robo2,Crk,Nedd4l,Map4k4,Minar1,Syt2,Cxcr4,Syne1,Asap1,Pak3
GO:0045927	positive regulation of growth	0.00252922	-5.97985	308	6	0.0652174	92	20694	Acsl4,Syt2,Rptor,Nedd4l,Crk,Cxcr4
GO:0010812	negative regulation of cell-substrate adhesion	0.00253987	-5.97564	61	3	0.0326087	92	20694	Bcl6,Rasa1,Dusp22
GO:0043087	regulation of GTPase activity	0.00306434	-5.78792	430	7	0.076087	92	20694	Rasa1,Asap1,Bcl6,Crk,Net1,Map4k4,Tbc1d22a
GO:0004950	chemokine receptor activity	0.00318255	-5.75007	19	2	0.0217391	92	20694	Cxcr4,Cxcr3
GO:0045935	positive regulation of nucleobase-containing compound metabolic process	0.00322075	-5.73814	1862	17	0.184783	92	20694	Tead4,Ikzf2,Litaf,Nfatc2,Cxcr3,Mixl1,Epas1,Cdk5rap2,Rptor,Hmx2,Gsx1,Pak3,Ncoa2,Pid1,Tbx3,Ube2b,Mical2
GO:0030155	regulation of cell adhesion	0.00344412	-5.67109	686	9	0.0978261	92	20694	Rasa1,Bcl6,Crk,Net1,Mdga2,Cxcr3,Map4k4,Dusp22,Cxcr4
GO:0046578	regulation of Ras protein signal transduction	0.00351371	-5.65108	228	5	0.0543478	92	20694	Crk,Arhgef25,Net1,Map4k4,Bcl6
GO:0072678	T cell migration	0.00352596	-5.6476	20	2	0.0217391	92	20694	Cxcr3,Crk
GO:0045980	negative regulation of nucleotide metabolic process	0.00352596	-5.6476	20	2	0.0217391	92	20694	Pid1,Cda
GO:0031175	neuron projection development	0.00354429	-5.64242	689	9	0.0978261	92	20694	Pak3,Cxcr4,Cntn5,Micall2,Acsl4,Map4k4,Cntn4,Crk,Robo2
GO:0045595	regulation of cell differentiation	0.00413485	-5.4883	1908	17	0.184783	92	20694	Tbx3,Syt2,Bcl6,Cntn4,Net1,Map4k4,Crk,Robo2,Pak3,Cdk5rap2,Mixl1,Minar1,Nfatc2,Nedd4l,Asap1,Cxcr4,Syne1
GO:0010769	regulation of cell morphogenesis involved in differentiation	0.004167	-5.48056	341	6	0.0652174	92	20694	Pak3,Net1,Syne1,Robo2,Crk,Nedd4l
GO:0048468	cell development	0.00419948	-5.4728	1748	16	0.173913	92	20694	Pak3,Crk,Robo2,Cntn4,Map4k4,Ube2b,Micall2,Tbx3,Bcl6,Cxcr4,Ddx20,Ank1,Nfatc2,Acsl4,Epas1,Cntn5
GO:0038160	CXCL12-activated CXCR4 signaling pathway	0.00444573	-5.41581	1	1	0.0108696	92	20694	Cxcr4
GO:0003167	atrioventricular bundle cell differentiation	0.00444573	-5.41581	1	1	0.0108696	92	20694	Tbx3
GO:0038147	C-X-C motif chemokine 12 receptor activity	0.00444573	-5.41581	1	1	0.0108696	92	20694	Cxcr4
GO:0000095	S-adenosyl-L-methionine transmembrane transporter activity	0.00444573	-5.41581	1	1	0.0108696	92	20694	Slc25a26
GO:0015805	S-adenosyl-L-methionine transport	0.00444573	-5.41581	1	1	0.0108696	92	20694	Slc25a26
GO:0061886	negative regulation of mini excitatory postsynaptic potential	0.00444573	-5.41581	1	1	0.0108696	92	20694	Syne1
GO:0038159	C-X-C chemokine receptor CXCR4 signaling pathway	0.00444573	-5.41581	1	1	0.0108696	92	20694	Cxcr4
GO:1903996	negative regulation of non-membrane spanning protein tyrosine kinase activity	0.00444573	-5.41581	1	1	0.0108696	92	20694	Dusp22
GO:1901962	S-adenosyl-L-methionine transmembrane transport	0.00444573	-5.41581	1	1	0.0108696	92	20694	Slc25a26
GO:0048518	positive regulation of biological process	0.0047442	-5.35083	6047	39	0.423913	92	20694	Net1,Map4k4,Crk,Tbx3,Ube2b,Pid1,Rptor,Hmx2,Lexm,Cxcr3,Nfatc2,Mir135a-2,Syne1,Hrh1,Robo2,Ncoa2,Syt2,Bcl6,Mical2,Gsx1,Dusp22,Pak3,Litaf,Usp50,Nedd4l,Rab38,Cr2,Cdk5rap2,Rasa1,Mixl1,Epas1,Acsl4,Ddx20,Cxcr4,Tead4,Ikzf2,Map3k14,Ank1,Asap1
GO:0005996	monosaccharide metabolic process	0.00485086	-5.3286	153	4	0.0434783	92	20694	Rpia,Pmm1,Galm,Ugt2a3
GO:0040008	regulation of growth	0.00529541	-5.24091	733	9	0.0978261	92	20694	Nedd4l,Crk,Cda,Minar1,Acsl4,Bcl6,Syt2,Rptor,Cxcr4
GO:0031328	positive regulation of cellular biosynthetic process	0.0055289	-5.19777	1964	17	0.184783	92	20694	Pak3,Gsx1,Rptor,Pid1,Tbx3,Mical2,Ncoa2,Ikzf2,Hrh1,Tead4,Rab38,Cdk5rap2,Mixl1,Epas1,Cxcr3,Litaf,Nfatc2
GO:0090630	activation of GTPase activity	0.00584475	-5.14221	82	3	0.0326087	92	20694	Crk,Tbc1d22a,Rasa1
GO:0051056	regulation of small GTPase mediated signal transduction	0.00600385	-5.11535	259	5	0.0543478	92	20694	Bcl6,Map4k4,Net1,Arhgef25,Crk
GO:0043547	positive regulation of GTPase activity	0.00600607	-5.11499	368	6	0.0652174	92	20694	Crk,Map4k4,Tbc1d22a,Net1,Asap1,Rasa1
GO:1901888	regulation of cell junction assembly	0.00604465	-5.10858	83	3	0.0326087	92	20694	Dusp22,Nedd4l,Map4k4
GO:0045665	negative regulation of neuron differentiation	0.0061005	-5.09938	260	5	0.0543478	92	20694	Cntn4,Map4k4,Asap1,Minar1,Cdk5rap2
GO:0060271	cilium assembly	0.00619825	-5.08349	261	5	0.0543478	92	20694	Dnah8,Asap1,Nme8,Hyls1,Ube2b
GO:0003281	ventricular septum development	0.00645662	-5.04265	85	3	0.0326087	92	20694	Tbx3,Cxcr4,Robo2
GO:0006935	chemotaxis	0.00662627	-5.01671	496	7	0.076087	92	20694	Hrh1,Cntn5,Crk,Robo2,Cntn4,Cxcr4,Cxcr3
GO:0009891	positive regulation of biosynthetic process	0.00677802	-4.99407	2005	17	0.184783	92	20694	Ikzf2,Hrh1,Tead4,Rab38,Cdk5rap2,Mixl1,Epas1,Cxcr3,Litaf,Nfatc2,Pak3,Gsx1,Rptor,Tbx3,Pid1,Mical2,Ncoa2
GO:0042330	taxis	0.00684041	-4.98491	499	7	0.076087	92	20694	Cxcr4,Cntn4,Cxcr3,Crk,Robo2,Cntn5,Hrh1
GO:2000026	regulation of multicellular organismal development	0.00688178	-4.97888	2178	18	0.195652	92	20694	Pak3,Tbx3,Syt2,Bcl6,Cntn4,Map4k4,Robo2,Crk,Asap1,Cxcr4,Syne1,Cdk5rap2,Mixl1,Minar1,Mdga2,Cxcr3,Nfatc2,Nedd4l
GO:0032990	cell part morphogenesis	0.0074367	-4.90133	507	7	0.076087	92	20694	Pid1,Cntn5,Pak3,Robo2,Cntn4,Cxcr4,Map4k4
GO:0044087	regulation of cellular component biogenesis	0.00785174	-4.84702	923	10	0.108696	92	20694	Pak3,Asap1,Syne1,Dusp22,Cdk5rap2,Rasa1,Map4k4,Mdga2,Usp50,Nedd4l
GO:0022603	regulation of anatomical structure morphogenesis	0.00786283	-4.84561	1071	11	0.119565	92	20694	Pak3,Syne1,Cxcr4,Syt2,Minar1,Cxcr3,Net1,Nfatc2,Nedd4l,Crk,Robo2
GO:0051254	positive regulation of RNA metabolic process	0.00796185	-4.83309	1704	15	0.163043	92	20694	Mical2,Cdk5rap2,Pid1,Tbx3,Epas1,Mixl1,Cxcr3,Ncoa2,Nfatc2,Litaf,Ikzf2,Gsx1,Tead4,Rptor,Hmx2
GO:0045893	positive regulation of transcription, DNA-templated	0.00835894	-4.78442	1550	14	0.152174	92	20694	Cxcr3,Nfatc2,Ncoa2,Litaf,Mical2,Pid1,Tbx3,Cdk5rap2,Epas1,Mixl1,Gsx1,Tead4,Rptor,Ikzf2
GO:0030218	erythrocyte differentiation	0.0085153	-4.76589	94	3	0.0326087	92	20694	Epas1,Ank1,Bcl6
GO:0001568	blood vessel development	0.00883109	-4.72948	524	7	0.076087	92	20694	Cxcr3,Cxcr4,Robo2,Tbx3,Minar1,Epas1,Rasa1
GO:0022414	reproductive process	0.00886196	-4.72599	1400	13	0.141304	92	20694	Ncoa2,Epas1,Acsl4,Mir135a-2,Bcl6,Ube2b,Tbx3,Hormad2,Syne1,Tead4,Cxcr4,Ddx20,Nme8
GO:0071954	chemokine (C-C motif) ligand 11 production	0.00887191	-4.72486	2	1	0.0108696	92	20694	Cxcr3
GO:0001830	trophectodermal cell fate commitment	0.00887191	-4.72486	2	1	0.0108696	92	20694	Tead4
GO:0060932	His-Purkinje system cell differentiation	0.00887191	-4.72486	2	1	0.0108696	92	20694	Tbx3
GO:1990859	cellular response to endothelin	0.00887191	-4.72486	2	1	0.0108696	92	20694	Crk
GO:0032014	positive regulation of ARF protein signal transduction	0.00887191	-4.72486	2	1	0.0108696	92	20694	Map4k4
GO:0046884	follicle-stimulating hormone secretion	0.00887191	-4.72486	2	1	0.0108696	92	20694	Tbx3
GO:1903353	regulation of nucleus organization	0.00887191	-4.72486	2	1	0.0108696	92	20694	Syne1
GO:0032307	negative regulation of prostaglandin secretion	0.00887191	-4.72486	2	1	0.0108696	92	20694	Acsl4
GO:0010520	regulation of reciprocal meiotic recombination	0.00887191	-4.72486	2	1	0.0108696	92	20694	Ube2b
GO:0032764	negative regulation of mast cell cytokine production	0.00887191	-4.72486	2	1	0.0108696	92	20694	Bcl6
GO:0010845	positive regulation of reciprocal meiotic recombination	0.00887191	-4.72486	2	1	0.0108696	92	20694	Ube2b
GO:0050925	negative regulation of negative chemotaxis	0.00887191	-4.72486	2	1	0.0108696	92	20694	Robo2
GO:0000003	reproduction	0.00891246	-4.72031	1401	13	0.141304	92	20694	Nme8,Cxcr4,Ddx20,Tead4,Syne1,Hormad2,Tbx3,Ube2b,Bcl6,Mir135a-2,Acsl4,Epas1,Ncoa2
GO:0045596	negative regulation of cell differentiation	0.00896599	-4.71432	797	9	0.0978261	92	20694	Mixl1,Minar1,Cdk5rap2,Tbx3,Bcl6,Nfatc2,Cntn4,Map4k4,Asap1
GO:0045944	positive regulation of transcription by RNA polymerase II	0.00904392	-4.70566	1246	12	0.130435	92	20694	Gsx1,Tead4,Ikzf2,Nfatc2,Ncoa2,Litaf,Cxcr3,Epas1,Mixl1,Mical2,Pid1,Tbx3
GO:0048856	anatomical structure development	0.00910318	-4.69913	5251	34	0.369565	92	20694	Hmx2,Tbx3,Ube2b,Micall2,Pid1,Crk,Map4k4,Cntn4,Syne1,Mir135a-2,Nfatc2,Ttll7,Cxcr3,Pak3,Gsx1,Bcl6,Syt2,Robo2,Asap1,Ank1,Nme8,Tead4,Ddx20,Cxcr4,Minar1,Epas1,Acsl4,Mixl1,Rasa1,Cntn5,Cdk5rap2,Cr2,Nedd4l,Mdga2
GO:0010720	positive regulation of cell development	0.00919898	-4.68866	661	8	0.0869565	92	20694	Pak3,Cxcr4,Bcl6,Syt2,Nedd4l,Robo2,Crk,Net1
GO:0021761	limbic system development	0.00927748	-4.68017	97	3	0.0326087	92	20694	Crk,Gsx1,Tbx3
GO:0010770	positive regulation of cell morphogenesis involved in differentiation	0.00938084	-4.66909	185	4	0.0434783	92	20694	Pak3,Net1,Robo2,Crk
GO:0048870	cell motility	0.00964686	-4.64112	952	10	0.108696	92	20694	Hrh1,Nme8,Pak3,Cxcr4,Mixl1,Ube2b,Crk,Nfatc2,Net1,Cxcr3
GO:0051674	localization of cell	0.00964686	-4.64112	952	10	0.108696	92	20694	Cxcr4,Hrh1,Pak3,Nme8,Crk,Nfatc2,Net1,Cxcr3,Mixl1,Ube2b
GO:0044782	cilium organization	0.00980459	-4.6249	292	5	0.0543478	92	20694	Dnah8,Asap1,Nme8,Hyls1,Ube2b
GO:0001578	microtubule bundle formation	0.00980707	-4.62465	99	3	0.0326087	92	20694	Dnah8,Cdk5rap2,Ube2b
GO:0033554	cellular response to stress	0.0107106	-4.53652	1434	13	0.141304	92	20694	Rptor,Map3k14,Nme8,Pak3,Crk,Nfatc2,Net1,Map4k4,Mgme1,Epas1,Tbx3,Ube2b,Bcl6
GO:0008284	positive regulation of cell population proliferation	0.0108369	-4.5248	969	10	0.108696	92	20694	Syne1,Rptor,Hmx2,Pid1,Tbx3,Bcl6,Rasa1,Cxcr3,Lexm,Nfatc2
GO:0060996	dendritic spine development	0.011165	-4.49498	36	2	0.0217391	92	20694	Pak3,Acsl4
GO:1903508	positive regulation of nucleic acid-templated transcription	0.0113414	-4.4793	1608	14	0.152174	92	20694	Pid1,Cdk5rap2,Tbx3,Mical2,Mixl1,Epas1,Cxcr3,Litaf,Nfatc2,Ncoa2,Ikzf2,Gsx1,Tead4,Rptor
GO:1902680	positive regulation of RNA biosynthetic process	0.0113993	-4.4742	1609	14	0.152174	92	20694	Mixl1,Epas1,Pid1,Cdk5rap2,Tbx3,Mical2,Litaf,Nfatc2,Ncoa2,Cxcr3,Ikzf2,Rptor,Tead4,Gsx1
GO:0034101	erythrocyte homeostasis	0.0115001	-4.4654	105	3	0.0326087	92	20694	Bcl6,Epas1,Ank1
GO:0001944	vasculature development	0.0122959	-4.39849	559	7	0.076087	92	20694	Cxcr4,Cxcr3,Robo2,Tbx3,Rasa1,Minar1,Epas1
GO:1900026	positive regulation of substrate adhesion-dependent cell spreading	0.0123874	-4.39108	38	2	0.0217391	92	20694	Crk,Net1
GO:0048666	neuron development	0.0128006	-4.35826	845	9	0.0978261	92	20694	Acsl4,Cntn5,Micall2,Crk,Robo2,Map4k4,Cntn4,Pak3,Cxcr4
GO:0032502	developmental process	0.0128694	-4.3529	5572	35	0.380435	92	20694	Micall2,Ube2b,Pid1,Tbx3,Cntn4,Map4k4,Crk,Hmx2,Mir135a-2,Ttll7,Cxcr3,Nfatc2,Syne1,Syt2,Bcl6,Robo2,Pak3,Gsx1,Cr2,Rab38,Cdk5rap2,Cntn5,Mixl1,Rasa1,Minar1,Epas1,Acsl4,Mdga2,Nedd4l,Nme8,Ank1,Asap1,Cxcr4,Ddx20,Tead4
GO:0072348	sulfur compound transport	0.0130195	-4.3413	39	2	0.0217391	92	20694	Slc25a26,Slc35f3
GO:0060326	cell chemotaxis	0.0130585	-4.33832	204	4	0.0434783	92	20694	Hrh1,Cxcr4,Cxcr3,Crk
GO:0034599	cellular response to oxidative stress	0.0130585	-4.33832	204	4	0.0434783	92	20694	Nme8,Epas1,Net1,Crk
GO:0051239	regulation of multicellular organismal process	0.0131995	-4.32758	3236	23	0.25	92	20694	Pak3,Robo2,Crk,Map4k4,Cntn4,Bcl6,Tbx3,Syt2,Tead4,Syne1,Cxcr4,Hrh1,Asap1,Nfatc2,Nedd4l,Usp50,Litaf,Cxcr3,Mdga2,Minar1,Epas1,Mixl1,Cdk5rap2
GO:0048294	negative regulation of isotype switching to IgE isotypes	0.0132786	-4.3216	3	1	0.0108696	92	20694	Bcl6
GO:0035685	helper T cell diapedesis	0.0132786	-4.3216	3	1	0.0108696	92	20694	Crk
GO:0006014	D-ribose metabolic process	0.0132786	-4.3216	3	1	0.0108696	92	20694	Rpia
GO:1903995	regulation of non-membrane spanning protein tyrosine kinase activity	0.0132786	-4.3216	3	1	0.0108696	92	20694	Dusp22
GO:0010159	specification of animal organ position	0.0132786	-4.3216	3	1	0.0108696	92	20694	Tbx3
GO:0061847	response to cholecystokinin	0.0132786	-4.3216	3	1	0.0108696	92	20694	Crk
GO:0090292	nuclear matrix anchoring at nuclear membrane	0.0132786	-4.3216	3	1	0.0108696	92	20694	Syne1
GO:0043578	nuclear matrix organization	0.0132786	-4.3216	3	1	0.0108696	92	20694	Syne1
GO:0061709	reticulophagy	0.0132786	-4.3216	3	1	0.0108696	92	20694	Retreg1
GO:0015085	calcium ion transmembrane transporter activity	0.0132786	-4.3216	3	1	0.0108696	92	20694	Hrh1
GO:1903181	positive regulation of dopamine biosynthetic process	0.0132786	-4.3216	3	1	0.0108696	92	20694	Epas1
GO:2001247	positive regulation of phosphatidylcholine biosynthetic process	0.0132786	-4.3216	3	1	0.0108696	92	20694	Rab38
GO:1905320	regulation of mesenchymal stem cell migration	0.0132786	-4.3216	3	1	0.0108696	92	20694	Cxcr4
GO:1904016	response to Thyroglobulin triiodothyronine	0.0132786	-4.3216	3	1	0.0108696	92	20694	Ncoa2
GO:0004875	complement receptor activity	0.0132786	-4.3216	3	1	0.0108696	92	20694	Cr2
GO:0060931	sinoatrial node cell development	0.0132786	-4.3216	3	1	0.0108696	92	20694	Tbx3
GO:2000474	regulation of opioid receptor signaling pathway	0.0132786	-4.3216	3	1	0.0108696	92	20694	Syp
GO:2001288	positive regulation of caveolin-mediated endocytosis	0.0132786	-4.3216	3	1	0.0108696	92	20694	Nedd4l
GO:1905322	positive regulation of mesenchymal stem cell migration	0.0132786	-4.3216	3	1	0.0108696	92	20694	Cxcr4
GO:0009298	GDP-mannose biosynthetic process	0.0132786	-4.3216	3	1	0.0108696	92	20694	Pmm1
GO:1903179	regulation of dopamine biosynthetic process	0.0132786	-4.3216	3	1	0.0108696	92	20694	Epas1
GO:0033128	negative regulation of histone phosphorylation	0.0132786	-4.3216	3	1	0.0108696	92	20694	Ube2b
GO:1904017	cellular response to Thyroglobulin triiodothyronine	0.0132786	-4.3216	3	1	0.0108696	92	20694	Ncoa2
GO:0032989	cellular component morphogenesis	0.0135435	-4.30185	853	9	0.0978261	92	20694	Cxcr4,Pak3,Robo2,Cntn4,Map4k4,Micall2,Pid1,Bcl6,Cntn5
GO:0048821	erythrocyte development	0.0136655	-4.29288	40	2	0.0217391	92	20694	Ank1,Bcl6
GO:0072358	cardiovascular system development	0.0139258	-4.27401	573	7	0.076087	92	20694	Cxcr4,Cxcr3,Robo2,Tbx3,Rasa1,Epas1,Minar1
GO:0010628	positive regulation of gene expression	0.0140972	-4.26178	1992	16	0.173913	92	20694	Ikzf2,Tead4,Epas1,Mixl1,Mir135a-2,Cdk5rap2,Nfatc2,Litaf,Cxcr3,Hmx2,Rptor,Gsx1,Mical2,Pid1,Tbx3,Ncoa2
GO:0051179	localization	0.0142309	-4.25234	4605	30	0.326087	92	20694	Net1,Tmc3,Tbc1d22a,Crk,Ube2b,Syt2,Micall2,Tbx3,Bcl6,Syp,Bcap29,Pak3,Cxcr3,Nfatc2,Rab38,Slc25a26,Slc35f3,Cdk5rap2,Mixl1,Slc35f1,Acsl4,Cxcr4,Syne1,Ano4,Nme8,Ank1,Pmm1,Hrh1,Arl8b,Slc10a7
GO:0071364	cellular response to epidermal growth factor stimulus	0.0143252	-4.24574	41	2	0.0217391	92	20694	Dusp22,Rasa1
GO:0034614	cellular response to reactive oxygen species	0.0143372	-4.2449	114	3	0.0326087	92	20694	Nme8,Net1,Crk
GO:0048814	regulation of dendrite morphogenesis	0.0143372	-4.2449	114	3	0.0326087	92	20694	Pak3,Syne1,Nedd4l
GO:0001228	DNA-binding transcription activator activity, RNA polymerase II-specific	0.0144411	-4.23767	445	6	0.0652174	92	20694	Nfatc2,Gsx1,Tead4,Mixl1,Epas1,Tbx3
GO:0050793	regulation of developmental process	0.0146067	-4.22627	2711	20	0.217391	92	20694	Cdk5rap2,Mixl1,Minar1,Cxcr3,Mdga2,Nfatc2,Nedd4l,Asap1,Cxcr4,Tead4,Syne1,Syt2,Tbx3,Bcl6,Net1,Cntn4,Map4k4,Robo2,Crk,Pak3
GO:0002823	negative regulation of adaptive immune response based on somatic recombination of immune receptors built from immunoglobulin superfamily domains	0.0149984	-4.19981	42	2	0.0217391	92	20694	Dusp22,Bcl6
GO:0030890	positive regulation of B cell proliferation	0.015685	-4.15505	43	2	0.0217391	92	20694	Nfatc2,Bcl6
GO:0070849	response to epidermal growth factor	0.0163849	-4.11139	44	2	0.0217391	92	20694	Dusp22,Rasa1
GO:1903580	positive regulation of ATP metabolic process	0.0163849	-4.11139	44	2	0.0217391	92	20694	Pid1,Lexm
GO:0008154	actin polymerization or depolymerization	0.0163849	-4.11139	44	2	0.0217391	92	20694	Mical2,Micall2
GO:0045666	positive regulation of neuron differentiation	0.0167384	-4.09005	460	6	0.0652174	92	20694	Syt2,Pak3,Bcl6,Cxcr4,Robo2,Nedd4l
GO:0050768	negative regulation of neurogenesis	0.0170856	-4.06952	336	5	0.0543478	92	20694	Map4k4,Cntn4,Cdk5rap2,Asap1,Minar1
GO:0009653	anatomical structure morphogenesis	0.0173386	-4.05482	2216	17	0.184783	92	20694	Bcl6,Micall2,Pid1,Tbx3,Robo2,Map4k4,Cntn4,Pak3,Hmx2,Epas1,Minar1,Rasa1,Mixl1,Cntn5,Cxcr3,Tead4,Cxcr4
GO:0030182	neuron differentiation	0.0174728	-4.04711	1044	10	0.108696	92	20694	Map4k4,Cntn4,Robo2,Crk,Cntn5,Micall2,Acsl4,Gsx1,Cxcr4,Pak3
GO:0007411	axon guidance	0.017549	-4.04276	223	4	0.0434783	92	20694	Cntn5,Robo2,Cntn4,Cxcr4
GO:0010557	positive regulation of macromolecule biosynthetic process	0.0175504	-4.04268	1869	15	0.163043	92	20694	Pak3,Ikzf2,Rptor,Gsx1,Tead4,Mixl1,Epas1,Pid1,Cdk5rap2,Tbx3,Mical2,Litaf,Nfatc2,Ncoa2,Cxcr3
GO:0003166	bundle of His development	0.017666	-4.03612	4	1	0.0108696	92	20694	Tbx3
GO:0018211	peptidyl-tryptophan modification	0.017666	-4.03612	4	1	0.0108696	92	20694	Dpy19l1
GO:0060921	sinoatrial node cell differentiation	0.017666	-4.03612	4	1	0.0108696	92	20694	Tbx3
GO:2001170	negative regulation of ATP biosynthetic process	0.017666	-4.03612	4	1	0.0108696	92	20694	Pid1
GO:0035684	helper T cell extravasation	0.017666	-4.03612	4	1	0.0108696	92	20694	Crk
GO:0032275	luteinizing hormone secretion	0.017666	-4.03612	4	1	0.0108696	92	20694	Tbx3
GO:0070346	positive regulation of fat cell proliferation	0.017666	-4.03612	4	1	0.0108696	92	20694	Pid1
GO:0018103	protein C-linked glycosylation	0.017666	-4.03612	4	1	0.0108696	92	20694	Dpy19l1
GO:1903527	positive regulation of membrane tubulation	0.017666	-4.03612	4	1	0.0108696	92	20694	Asap1
GO:0032763	regulation of mast cell cytokine production	0.017666	-4.03612	4	1	0.0108696	92	20694	Bcl6
GO:0010735	positive regulation of transcription via serum response element binding	0.017666	-4.03612	4	1	0.0108696	92	20694	Mical2
GO:0004704	NF-kappaB-inducing kinase activity	0.017666	-4.03612	4	1	0.0108696	92	20694	Map3k14
GO:0018317	protein C-linked glycosylation via tryptophan	0.017666	-4.03612	4	1	0.0108696	92	20694	Dpy19l1
GO:0015888	thiamine transport	0.017666	-4.03612	4	1	0.0108696	92	20694	Slc35f3
GO:0050923	regulation of negative chemotaxis	0.017666	-4.03612	4	1	0.0108696	92	20694	Robo2
GO:0048625	myoblast fate commitment	0.017666	-4.03612	4	1	0.0108696	92	20694	Epas1
GO:0018406	protein C-linked glycosylation via 2'-alpha-mannosyl-L-tryptophan	0.017666	-4.03612	4	1	0.0108696	92	20694	Dpy19l1
GO:0060155	platelet dense granule organization	0.017666	-4.03612	4	1	0.0108696	92	20694	Rab38
GO:1990839	response to endothelin	0.017666	-4.03612	4	1	0.0108696	92	20694	Crk
GO:0060596	mammary placode formation	0.017666	-4.03612	4	1	0.0108696	92	20694	Tbx3
GO:0061884	regulation of mini excitatory postsynaptic potential	0.017666	-4.03612	4	1	0.0108696	92	20694	Syne1
GO:0034436	glycoprotein transport	0.017666	-4.03612	4	1	0.0108696	92	20694	Slc10a7
GO:0038146	chemokine (C-X-C motif) ligand 12 signaling pathway	0.017666	-4.03612	4	1	0.0108696	92	20694	Cxcr4
GO:0098749	cerebellar neuron development	0.017666	-4.03612	4	1	0.0108696	92	20694	Crk
GO:0035338	long-chain fatty-acyl-CoA biosynthetic process	0.017666	-4.03612	4	1	0.0108696	92	20694	Acsl4
GO:0006344	maintenance of chromatin silencing	0.017666	-4.03612	4	1	0.0108696	92	20694	Ube2b
GO:0061589	calcium activated phosphatidylserine scrambling	0.017666	-4.03612	4	1	0.0108696	92	20694	Ano4
GO:0048488	synaptic vesicle endocytosis	0.0178241	-4.02721	46	2	0.0217391	92	20694	Syp,Syt2
GO:0140238	presynaptic endocytosis	0.0178241	-4.02721	46	2	0.0217391	92	20694	Syp,Syt2
GO:0000902	cell morphogenesis	0.0179537	-4.01996	746	8	0.0869565	92	20694	Robo2,Map4k4,Cntn4,Cntn5,Bcl6,Micall2,Cxcr4,Pak3
GO:0097485	neuron projection guidance	0.018071	-4.01345	225	4	0.0434783	92	20694	Cntn5,Robo2,Cxcr4,Cntn4
GO:0019722	calcium-mediated signaling	0.0182979	-4.00097	125	3	0.0326087	92	20694	Cxcr3,Cxcr4,Nfatc2
GO:0031098	stress-activated protein kinase signaling cascade	0.0182979	-4.00097	125	3	0.0326087	92	20694	Map4k4,Pak3,Map3k14
GO:0007275	multicellular organism development	0.0185618	-3.98665	4896	31	0.336957	92	20694	Pak3,Hmx2,Gsx1,Bcl6,Ube2b,Micall2,Syt2,Tbx3,Robo2,Crk,Map4k4,Cntn4,Asap1,Ank1,Nme8,Syne1,Tead4,Cxcr4,Epas1,Acsl4,Minar1,Rasa1,Mixl1,Mir135a-2,Cntn5,Cr2,Cdk5rap2,Nedd4l,Mdga2,Ttll7,Cxcr3
GO:0002820	negative regulation of adaptive immune response	0.0185631	-3.98658	47	2	0.0217391	92	20694	Dusp22,Bcl6
GO:0048812	neuron projection morphogenesis	0.0185761	-3.98588	471	6	0.0652174	92	20694	Pak3,Cntn5,Robo2,Cxcr4,Cntn4,Map4k4
GO:0007409	axonogenesis	0.0189232	-3.96737	345	5	0.0543478	92	20694	Robo2,Cxcr4,Cntn4,Pak3,Cntn5
GO:0010811	positive regulation of cell-substrate adhesion	0.0190769	-3.95928	127	3	0.0326087	92	20694	Map4k4,Net1,Crk
GO:0003279	cardiac septum development	0.0190769	-3.95928	127	3	0.0326087	92	20694	Cxcr4,Robo2,Tbx3
GO:0035556	intracellular signal transduction	0.0191219	-3.95692	1381	12	0.130435	92	20694	Nfatc2,Usp50,Map4k4,Cxcr3,Net1,Bcl6,Rab38,Rptor,Tead4,Cxcr4,Map3k14,Pak3
GO:0120039	plasma membrane bounded cell projection morphogenesis	0.0194556	-3.93962	476	6	0.0652174	92	20694	Robo2,Cxcr4,Cntn4,Map4k4,Pak3,Cntn5
GO:0002262	myeloid cell homeostasis	0.0194732	-3.93872	128	3	0.0326087	92	20694	Bcl6,Epas1,Ank1
GO:0016358	dendrite development	0.0194732	-3.93872	128	3	0.0326087	92	20694	Crk,Acsl4,Pak3
GO:1901343	negative regulation of vasculature development	0.0194732	-3.93872	128	3	0.0326087	92	20694	Minar1,Cxcr3,Nfatc2
GO:0051093	negative regulation of developmental process	0.0197822	-3.92297	1065	10	0.108696	92	20694	Asap1,Cntn4,Map4k4,Cxcr3,Nfatc2,Cdk5rap2,Tbx3,Bcl6,Mixl1,Minar1
GO:0007420	brain development	0.0200573	-3.90916	617	7	0.076087	92	20694	Cdk5rap2,Tbx3,Cxcr4,Gsx1,Crk,Robo2,Hmx2
GO:0048646	anatomical structure formation involved in morphogenesis	0.0201805	-3.90304	913	9	0.0978261	92	20694	Mixl1,Epas1,Minar1,Tbx3,Bcl6,Robo2,Cxcr3,Cxcr4,Tead4
GO:0048858	cell projection morphogenesis	0.0205481	-3.88499	482	6	0.0652174	92	20694	Cxcr4,Cntn4,Map4k4,Robo2,Cntn5,Pak3
GO:0120031	plasma membrane bounded cell projection assembly	0.0206625	-3.87944	353	5	0.0543478	92	20694	Dnah8,Asap1,Ube2b,Hyls1,Nme8
GO:0008038	neuron recognition	0.0208562	-3.8701	50	2	0.0217391	92	20694	Cntn5,Robo2
GO:0060412	ventricular septum morphogenesis	0.0208562	-3.8701	50	2	0.0217391	92	20694	Tbx3,Robo2
GO:0001227	DNA-binding transcription repressor activity, RNA polymerase II-specific	0.0214066	-3.84405	237	4	0.0434783	92	20694	Tbx3,Bcl6,Gsx1,Nfatc2
GO:0002698	negative regulation of immune effector process	0.0219466	-3.81914	134	3	0.0326087	92	20694	Dusp22,Crk,Bcl6
GO:0051961	negative regulation of nervous system development	0.0220336	-3.81519	359	5	0.0543478	92	20694	Map4k4,Cntn4,Cdk5rap2,Asap1,Minar1
GO:0061590	calcium activated phosphatidylcholine scrambling	0.022034	-3.81517	5	1	0.0108696	92	20694	Ano4
GO:1903232	melanosome assembly	0.022034	-3.81517	5	1	0.0108696	92	20694	Rab38
GO:0106035	protein maturation by [4Fe-4S] cluster transfer	0.022034	-3.81517	5	1	0.0108696	92	20694	Yae1d1
GO:0031632	positive regulation of synaptic vesicle fusion to presynaptic active zone membrane	0.022034	-3.81517	5	1	0.0108696	92	20694	Syt2
GO:2000382	positive regulation of mesoderm development	0.022034	-3.81517	5	1	0.0108696	92	20694	Mixl1
GO:0060926	cardiac pacemaker cell development	0.022034	-3.81517	5	1	0.0108696	92	20694	Tbx3
GO:0009052	pentose-phosphate shunt, non-oxidative branch	0.022034	-3.81517	5	1	0.0108696	92	20694	Rpia
GO:0045829	negative regulation of isotype switching	0.022034	-3.81517	5	1	0.0108696	92	20694	Bcl6
GO:0032274	gonadotropin secretion	0.022034	-3.81517	5	1	0.0108696	92	20694	Tbx3
GO:0035481	positive regulation of Notch signaling pathway involved in heart induction	0.022034	-3.81517	5	1	0.0108696	92	20694	Robo2
GO:0035470	positive regulation of vascular wound healing	0.022034	-3.81517	5	1	0.0108696	92	20694	Cxcr4
GO:0099502	calcium-dependent activation of synaptic vesicle fusion	0.022034	-3.81517	5	1	0.0108696	92	20694	Syt2
GO:0043380	regulation of memory T cell differentiation	0.022034	-3.81517	5	1	0.0108696	92	20694	Bcl6
GO:0003164	His-Purkinje system development	0.022034	-3.81517	5	1	0.0108696	92	20694	Tbx3
GO:0032304	negative regulation of icosanoid secretion	0.022034	-3.81517	5	1	0.0108696	92	20694	Acsl4
GO:1903525	regulation of membrane tubulation	0.022034	-3.81517	5	1	0.0108696	92	20694	Asap1
GO:2000324	positive regulation of glucocorticoid receptor signaling pathway	0.022034	-3.81517	5	1	0.0108696	92	20694	Ncoa2
GO:0035480	regulation of Notch signaling pathway involved in heart induction	0.022034	-3.81517	5	1	0.0108696	92	20694	Robo2
GO:0035701	hematopoietic stem cell migration	0.022034	-3.81517	5	1	0.0108696	92	20694	Cxcr4
GO:2001245	regulation of phosphatidylcholine biosynthetic process	0.022034	-3.81517	5	1	0.0108696	92	20694	Rab38
GO:0003163	sinoatrial node development	0.022034	-3.81517	5	1	0.0108696	92	20694	Tbx3
GO:0061591	calcium activated galactosylceramide scrambling	0.022034	-3.81517	5	1	0.0108696	92	20694	Ano4
GO:0016199	axon midline choice point recognition	0.022034	-3.81517	5	1	0.0108696	92	20694	Robo2
GO:0061588	calcium activated phospholipid scrambling	0.022034	-3.81517	5	1	0.0108696	92	20694	Ano4
GO:0033499	galactose catabolic process via UDP-galactose	0.022034	-3.81517	5	1	0.0108696	92	20694	Galm
GO:0035023	regulation of Rho protein signal transduction	0.0223747	-3.79982	135	3	0.0326087	92	20694	Net1,Arhgef25,Bcl6
GO:0010256	endomembrane system organization	0.0225035	-3.79408	361	5	0.0543478	92	20694	Usp50,Ano4,Cxcr4,Syne1,Rab38
GO:0070925	organelle assembly	0.022695	-3.78561	633	7	0.076087	92	20694	Nme8,Ube2b,Rab38,Hyls1,Cdk5rap2,Asap1,Dnah8
GO:0010976	positive regulation of neuron projection development	0.0227409	-3.78359	362	5	0.0543478	92	20694	Nedd4l,Robo2,Cxcr4,Pak3,Syt2
GO:1900024	regulation of substrate adhesion-dependent cell spreading	0.0232609	-3.76098	53	2	0.0217391	92	20694	Net1,Crk
GO:0030031	cell projection assembly	0.0239523	-3.73169	367	5	0.0543478	92	20694	Dnah8,Asap1,Nme8,Ube2b,Hyls1
GO:0036465	synaptic vesicle recycling	0.0240867	-3.7261	54	2	0.0217391	92	20694	Syt2,Syp
GO:0072676	lymphocyte migration	0.0240867	-3.7261	54	2	0.0217391	92	20694	Crk,Cxcr3
GO:0070936	protein K48-linked ubiquitination	0.0240867	-3.7261	54	2	0.0217391	92	20694	Ube2b,Nedd4l
GO:0016043	cellular component organization	0.0244329	-3.71183	4997	31	0.336957	92	20694	Nme8,Asap1,Ddx20,Cxcr4,Syne1,Ano4,Hormad2,Rab38,Cdk5rap2,Cntn5,Rasa1,Mgme1,Epas1,Acsl4,Cda,Usp50,Retreg1,Hyls1,Pak3,Gan,Rptor,Dnah8,Micall2,Pid1,Ube2b,Bcl6,Mical2,Cntn4,Map4k4,Robo2,Crk
GO:0046676	negative regulation of insulin secretion	0.0249244	-3.69191	55	2	0.0217391	92	20694	Rptor,Map4k4
GO:0051649	establishment of localization in cell	0.0249444	-3.69111	1435	12	0.130435	92	20694	Bcap29,Syne1,Ank1,Pmm1,Arl8b,Tbc1d22a,Ube2b,Syt2,Cdk5rap2,Micall2,Rab38,Syp
GO:0048609	multicellular organismal reproductive process	0.0254656	-3.67043	797	8	0.0869565	92	20694	Nme8,Syne1,Cxcr4,Ddx20,Bcl6,Ube2b,Acsl4,Ncoa2
GO:0044703	multi-organism reproductive process	0.0257552	-3.65912	953	9	0.0978261	92	20694	Nme8,Syne1,Tead4,Cxcr4,Ddx20,Acsl4,Bcl6,Ube2b,Ncoa2
GO:0070972	protein localization to endoplasmic reticulum	0.0257739	-3.65839	56	2	0.0217391	92	20694	Bcap29,Pmm1
GO:0061564	axon development	0.0259761	-3.65058	375	5	0.0543478	92	20694	Cxcr4,Cntn4,Robo2,Cntn5,Pak3
GO:0072683	T cell extravasation	0.0263828	-3.63504	6	1	0.0108696	92	20694	Crk
GO:0061043	regulation of vascular wound healing	0.0263828	-3.63504	6	1	0.0108696	92	20694	Cxcr4
GO:0045629	negative regulation of T-helper 2 cell differentiation	0.0263828	-3.63504	6	1	0.0108696	92	20694	Bcl6
GO:0032741	positive regulation of interleukin-18 production	0.0263828	-3.63504	6	1	0.0108696	92	20694	Usp50
GO:1900372	negative regulation of purine nucleotide biosynthetic process	0.0263828	-3.63504	6	1	0.0108696	92	20694	Pid1
GO:0099179	regulation of synaptic membrane adhesion	0.0263828	-3.63504	6	1	0.0108696	92	20694	Mdga2
GO:0045925	positive regulation of female receptivity	0.0263828	-3.63504	6	1	0.0108696	92	20694	Ncoa2
GO:0060920	cardiac pacemaker cell differentiation	0.0263828	-3.63504	6	1	0.0108696	92	20694	Tbx3
GO:0060903	positive regulation of meiosis I	0.0263828	-3.63504	6	1	0.0108696	92	20694	Ube2b
GO:0046949	fatty-acyl-CoA biosynthetic process	0.0263828	-3.63504	6	1	0.0108696	92	20694	Acsl4
GO:2001286	regulation of caveolin-mediated endocytosis	0.0263828	-3.63504	6	1	0.0108696	92	20694	Nedd4l
GO:0051026	chiasma assembly	0.0263828	-3.63504	6	1	0.0108696	92	20694	Ube2b
GO:0090383	phagosome acidification	0.0263828	-3.63504	6	1	0.0108696	92	20694	Rab38
GO:0043504	mitochondrial DNA repair	0.0263828	-3.63504	6	1	0.0108696	92	20694	Mgme1
GO:0010818	T cell chemotaxis	0.0263828	-3.63504	6	1	0.0108696	92	20694	Cxcr3
GO:1901321	positive regulation of heart induction	0.0263828	-3.63504	6	1	0.0108696	92	20694	Robo2
GO:0060923	cardiac muscle cell fate commitment	0.0263828	-3.63504	6	1	0.0108696	92	20694	Tbx3
GO:0030809	negative regulation of nucleotide biosynthetic process	0.0263828	-3.63504	6	1	0.0108696	92	20694	Pid1
GO:0051893	regulation of focal adhesion assembly	0.0266351	-3.62553	57	2	0.0217391	92	20694	Dusp22,Map4k4
GO:0090109	regulation of cell-substrate junction assembly	0.0266351	-3.62553	57	2	0.0217391	92	20694	Dusp22,Map4k4
GO:0030900	forebrain development	0.027028	-3.61088	379	5	0.0543478	92	20694	Tbx3,Robo2,Crk,Cxcr4,Gsx1
GO:0007059	chromosome segregation	0.0274171	-3.59659	256	4	0.0434783	92	20694	Ube2b,Cdk5rap2,Arl8b,Hormad2
GO:0045937	positive regulation of phosphate metabolic process	0.0274732	-3.59454	1124	10	0.108696	92	20694	Map3k14,Pak3,Rptor,Dusp22,Cxcr4,Rasa1,Pid1,Rab38,Lexm,Map4k4
GO:0010562	positive regulation of phosphorus metabolic process	0.0274732	-3.59454	1124	10	0.108696	92	20694	Pak3,Map3k14,Cxcr4,Rptor,Dusp22,Rab38,Pid1,Rasa1,Lexm,Map4k4
GO:0032504	multicellular organism reproduction	0.0275129	-3.5931	809	8	0.0869565	92	20694	Nme8,Ddx20,Cxcr4,Syne1,Acsl4,Ube2b,Bcl6,Ncoa2
GO:0003231	cardiac ventricle development	0.0278682	-3.58027	147	3	0.0326087	92	20694	Robo2,Cxcr4,Tbx3
GO:0010721	negative regulation of cell development	0.0283808	-3.56204	384	5	0.0543478	92	20694	Cdk5rap2,Asap1,Minar1,Map4k4,Cntn4
GO:0035904	aorta development	0.028392	-3.56165	59	2	0.0217391	92	20694	Cxcr4,Robo2
GO:0042127	regulation of cell population proliferation	0.0291624	-3.53488	1640	13	0.141304	92	20694	Lexm,Cxcr3,Nfatc2,Pid1,Tbx3,Bcl6,Rasa1,Minar1,Ddx20,Syne1,Dusp22,Hmx2,Rptor
GO:0042493	response to drug	0.0296727	-3.51753	821	8	0.0869565	92	20694	Crk,Nfatc2,Ncoa2,Net1,Rasa1,Slc35f3,Ube2b,Slc25a26
GO:0060322	head development	0.0296992	-3.51664	670	7	0.076087	92	20694	Cdk5rap2,Tbx3,Gsx1,Cxcr4,Hmx2,Robo2,Crk
GO:0031323	regulation of cellular metabolic process	0.0299585	-3.50794	5484	33	0.358696	92	20694	Lexm,Cxcr3,Nfatc2,Syne1,Hrh1,Map4k4,Tbx3,Ube2b,Pid1,Sfi1,Rptor,Hmx2,Cda,Litaf,Usp50,Cdk5rap2,Rab38,Minar1,Epas1,Acsl4,Mixl1,Rasa1,Tead4,Cxcr4,Ddx20,Ikzf2,Map3k14,Ncoa2,Bcl6,Mical2,Gsx1,Dusp22,Pak3
GO:0002467	germinal center formation	0.0307125	-3.48308	7	1	0.0108696	92	20694	Bcl6
GO:0019673	GDP-mannose metabolic process	0.0307125	-3.48308	7	1	0.0108696	92	20694	Pmm1
GO:0006216	cytidine catabolic process	0.0307125	-3.48308	7	1	0.0108696	92	20694	Cda
GO:0004126	cytidine deaminase activity	0.0307125	-3.48308	7	1	0.0108696	92	20694	Cda
GO:1900227	positive regulation of NLRP3 inflammasome complex assembly	0.0307125	-3.48308	7	1	0.0108696	92	20694	Usp50
GO:0045964	positive regulation of dopamine metabolic process	0.0307125	-3.48308	7	1	0.0108696	92	20694	Epas1
GO:0038202	TORC1 signaling	0.0307125	-3.48308	7	1	0.0108696	92	20694	Rptor
GO:0050904	diapedesis	0.0307125	-3.48308	7	1	0.0108696	92	20694	Crk
GO:0046087	cytidine metabolic process	0.0307125	-3.48308	7	1	0.0108696	92	20694	Cda
GO:0019388	galactose catabolic process	0.0307125	-3.48308	7	1	0.0108696	92	20694	Galm
GO:0009972	cytidine deamination	0.0307125	-3.48308	7	1	0.0108696	92	20694	Cda
GO:0070973	protein localization to endoplasmic reticulum exit site	0.0307125	-3.48308	7	1	0.0108696	92	20694	Bcap29
GO:0046600	negative regulation of centriole replication	0.0307125	-3.48308	7	1	0.0108696	92	20694	Cdk5rap2
GO:0045915	positive regulation of catecholamine metabolic process	0.0307125	-3.48308	7	1	0.0108696	92	20694	Epas1
GO:0038026	reelin-mediated signaling pathway	0.0307125	-3.48308	7	1	0.0108696	92	20694	Crk
GO:0048293	regulation of isotype switching to IgE isotypes	0.0307125	-3.48308	7	1	0.0108696	92	20694	Bcl6
GO:0032602	chemokine production	0.0307125	-3.48308	7	1	0.0108696	92	20694	Cxcr3
GO:0016198	axon choice point recognition	0.0307125	-3.48308	7	1	0.0108696	92	20694	Robo2
GO:0045165	cell fate commitment	0.0313147	-3.46367	267	4	0.0434783	92	20694	Gsx1,Tead4,Epas1,Tbx3
GO:0051345	positive regulation of hydrolase activity	0.0318188	-3.4477	680	7	0.076087	92	20694	Crk,Usp50,Net1,Tbc1d22a,Map4k4,Rasa1,Asap1
GO:0050777	negative regulation of immune response	0.0318937	-3.44535	155	3	0.0326087	92	20694	Bcl6,Crk,Dusp22
GO:0006357	regulation of transcription by RNA polymerase II	0.0319628	-3.44318	2015	15	0.163043	92	20694	Dusp22,Tead4,Gsx1,Ddx20,Ikzf2,Nfatc2,Ncoa2,Litaf,Cxcr3,Epas1,Mixl1,Mical2,Bcl6,Pid1,Tbx3
GO:1903391	regulation of adherens junction organization	0.0320408	-3.44075	63	2	0.0217391	92	20694	Dusp22,Map4k4
GO:0006513	protein monoubiquitination	0.0320408	-3.44075	63	2	0.0217391	92	20694	Nedd4l,Ube2b
GO:0016477	cell migration	0.0327319	-3.41941	837	8	0.0869565	92	20694	Mixl1,Nfatc2,Crk,Cxcr3,Net1,Hrh1,Pak3,Cxcr4
GO:0032147	activation of protein kinase activity	0.0331891	-3.40553	272	4	0.0434783	92	20694	Pak3,Map3k14,Map4k4,Rptor
GO:0090278	negative regulation of peptide hormone secretion	0.0348918	-3.3555	66	2	0.0217391	92	20694	Map4k4,Rptor
GO:0046324	regulation of glucose import	0.0348918	-3.3555	66	2	0.0217391	92	20694	Rasa1,Pid1
GO:0046131	pyrimidine ribonucleoside metabolic process	0.0350232	-3.35175	8	1	0.0108696	92	20694	Cda
GO:0071421	manganese ion transmembrane transport	0.0350232	-3.35175	8	1	0.0108696	92	20694	Hrh1
GO:0071420	cellular response to histamine	0.0350232	-3.35175	8	1	0.0108696	92	20694	Hrh1
GO:0042092	type 2 immune response	0.0350232	-3.35175	8	1	0.0108696	92	20694	Bcl6
GO:0090381	regulation of heart induction	0.0350232	-3.35175	8	1	0.0108696	92	20694	Robo2
GO:1990314	cellular response to insulin-like growth factor stimulus	0.0350232	-3.35175	8	1	0.0108696	92	20694	Crk
GO:0051182	coenzyme transport	0.0350232	-3.35175	8	1	0.0108696	92	20694	Slc25a26
GO:0046133	pyrimidine ribonucleoside catabolic process	0.0350232	-3.35175	8	1	0.0108696	92	20694	Cda
GO:0032661	regulation of interleukin-18 production	0.0350232	-3.35175	8	1	0.0108696	92	20694	Usp50
GO:1905064	negative regulation of vascular smooth muscle cell differentiation	0.0350232	-3.35175	8	1	0.0108696	92	20694	Nfatc2
GO:0030291	protein serine/threonine kinase inhibitor activity	0.0350232	-3.35175	8	1	0.0108696	92	20694	Rptor
GO:1901533	negative regulation of hematopoietic progenitor cell differentiation	0.0350232	-3.35175	8	1	0.0108696	92	20694	Mixl1
GO:0035082	axoneme assembly	0.0358633	-3.32804	67	2	0.0217391	92	20694	Dnah8,Ube2b
GO:0030888	regulation of B cell proliferation	0.0358633	-3.32804	67	2	0.0217391	92	20694	Nfatc2,Bcl6
GO:0000302	response to reactive oxygen species	0.0367669	-3.30316	164	3	0.0326087	92	20694	Nme8,Net1,Crk
GO:0070192	chromosome organization involved in meiotic cell cycle	0.0368453	-3.30103	68	2	0.0217391	92	20694	Hormad2,Ube2b
GO:0061515	myeloid cell development	0.0378376	-3.27445	69	2	0.0217391	92	20694	Bcl6,Ank1
GO:0070098	chemokine-mediated signaling pathway	0.0378376	-3.27445	69	2	0.0217391	92	20694	Cxcr3,Cxcr4
GO:0071840	cellular component organization or biogenesis	0.0388878	-3.24708	5181	31	0.336957	92	20694	Robo2,Crk,Cntn4,Map4k4,Ube2b,Pid1,Micall2,Mical2,Bcl6,Gan,Dnah8,Rptor,Hyls1,Pak3,Usp50,Cda,Retreg1,Rasa1,Mgme1,Epas1,Acsl4,Cdk5rap2,Rab38,Cntn5,Ano4,Hormad2,Ddx20,Cxcr4,Syne1,Asap1,Nme8
GO:0006355	regulation of transcription, DNA-templated	0.0390233	-3.2436	2811	19	0.206522	92	20694	Litaf,Nfatc2,Cxcr3,Mixl1,Epas1,Cdk5rap2,Ddx20,Tead4,Ikzf2,Ncoa2,Ube2b,Pid1,Tbx3,Bcl6,Mical2,Dusp22,Rptor,Hmx2,Gsx1
GO:0046890	regulation of lipid biosynthetic process	0.0390488	-3.24294	168	3	0.0326087	92	20694	Ddx20,Hrh1,Rab38
GO:0021891	olfactory bulb interneuron development	0.0393149	-3.23615	9	1	0.0108696	92	20694	Robo2
GO:0002713	negative regulation of B cell mediated immunity	0.0393149	-3.23615	9	1	0.0108696	92	20694	Bcl6
GO:0090286	cytoskeletal anchoring at nuclear membrane	0.0393149	-3.23615	9	1	0.0108696	92	20694	Syne1
GO:0002890	negative regulation of immunoglobulin mediated immune response	0.0393149	-3.23615	9	1	0.0108696	92	20694	Bcl6
GO:0060592	mammary gland formation	0.0393149	-3.23615	9	1	0.0108696	92	20694	Tbx3
GO:0018095	protein polyglutamylation	0.0393149	-3.23615	9	1	0.0108696	92	20694	Ttll7
GO:0060631	regulation of meiosis I	0.0393149	-3.23615	9	1	0.0108696	92	20694	Ube2b
GO:0060136	embryonic process involved in female pregnancy	0.0393149	-3.23615	9	1	0.0108696	92	20694	Acsl4
GO:0008354	germ cell migration	0.0393149	-3.23615	9	1	0.0108696	92	20694	Cxcr4
GO:0006098	pentose-phosphate shunt	0.0393149	-3.23615	9	1	0.0108696	92	20694	Rpia
GO:2000192	negative regulation of fatty acid transport	0.0393149	-3.23615	9	1	0.0108696	92	20694	Acsl4
GO:0006013	mannose metabolic process	0.0393149	-3.23615	9	1	0.0108696	92	20694	Pmm1
GO:0006012	galactose metabolic process	0.0393149	-3.23615	9	1	0.0108696	92	20694	Galm
GO:0019222	regulation of metabolic process	0.0396824	-3.22685	6017	35	0.380435	92	20694	Syne1,Hrh1,Nfatc2,Lexm,Cxcr3,Mir135a-2,Rptor,Hmx2,Map4k4,Sfi1,Tbx3,Pid1,Ube2b,Tead4,Cxcr4,Ddx20,Map3k14,Ikzf2,Nedd4l,Litaf,Usp50,Cda,Epas1,Acsl4,Minar1,Rasa1,Mixl1,Cdk5rap2,Rab38,Dusp22,Gsx1,Pak3,Ncoa2,Bcl6,Mical2
GO:0051094	positive regulation of developmental process	0.0397103	-3.22614	1539	12	0.130435	92	20694	Mixl1,Bcl6,Syt2,Nedd4l,Nfatc2,Robo2,Crk,Cxcr3,Net1,Pak3,Tead4,Cxcr4
GO:0043067	regulation of programmed cell death	0.0398772	-3.22195	1540	12	0.130435	92	20694	Net1,Map4k4,Cxcr3,Retreg1,Ube2b,Tbx3,Bcl6,Rasa1,Cxcr4,Ddx20,Syne1,Pak3
GO:0048514	blood vessel morphogenesis	0.0400717	-3.21708	422	5	0.0543478	92	20694	Epas1,Minar1,Rasa1,Cxcr3,Cxcr4
GO:0000165	MAPK cascade	0.0402163	-3.21348	170	3	0.0326087	92	20694	Map3k14,Pak3,Map4k4
GO:0070887	cellular response to chemical stimulus	0.040221	-3.21337	2632	18	0.195652	92	20694	Cxcr3,Litaf,Mir135a-2,Epas1,Rasa1,Cxcr4,Nme8,Hrh1,Pmm1,Net1,Ncoa2,Crk,Pid1,Syt2,Syp,Rptor,Dusp22,Pak3
GO:0050810	regulation of steroid biosynthetic process	0.0408751	-3.19723	72	2	0.0217391	92	20694	Ddx20,Hrh1
GO:0045936	negative regulation of phosphate metabolic process	0.0410068	-3.19402	568	6	0.0652174	92	20694	Rptor,Dusp22,Cda,Pid1,Ube2b,Sfi1
GO:0010563	negative regulation of phosphorus metabolic process	0.0410068	-3.19402	568	6	0.0652174	92	20694	Rptor,Dusp22,Cda,Pid1,Ube2b,Sfi1
GO:0043254	regulation of protein complex assembly	0.0411029	-3.19168	425	5	0.0543478	92	20694	Usp50,Cdk5rap2,Pak3,Rasa1,Asap1
GO:0000122	negative regulation of transcription by RNA polymerase II	0.0417776	-3.17539	879	8	0.0869565	92	20694	Gsx1,Ddx20,Dusp22,Nfatc2,Ncoa2,Bcl6,Tbx3,Epas1
GO:0000904	cell morphogenesis involved in differentiation	0.0424888	-3.15851	573	6	0.0652174	92	20694	Robo2,Cxcr4,Cntn4,Pak3,Cntn5,Micall2
GO:0019220	regulation of phosphate metabolic process	0.0428548	-3.14994	1734	13	0.141304	92	20694	Map3k14,Pak3,Rptor,Dusp22,Cxcr4,Sfi1,Rasa1,Ube2b,Rab38,Pid1,Cda,Map4k4,Lexm
GO:0060048	cardiac muscle contraction	0.0429497	-3.14772	74	2	0.0217391	92	20694	Cxcr4,Nedd4l
GO:0051174	regulation of phosphorus metabolic process	0.0430215	-3.14606	1735	13	0.141304	92	20694	Rasa1,Sfi1,Ube2b,Pid1,Rab38,Cda,Lexm,Map4k4,Map3k14,Pak3,Dusp22,Rptor,Cxcr4
GO:0010977	negative regulation of neuron projection development	0.043212	-3.14164	175	3	0.0326087	92	20694	Minar1,Asap1,Map4k4
GO:0048757	pigment granule maturation	0.0435877	-3.13298	10	1	0.0108696	92	20694	Rab38
GO:0008046	axon guidance receptor activity	0.0435877	-3.13298	10	1	0.0108696	92	20694	Robo2
GO:0051177	meiotic sister chromatid cohesion	0.0435877	-3.13298	10	1	0.0108696	92	20694	Hormad2
GO:0035646	endosome to melanosome transport	0.0435877	-3.13298	10	1	0.0108696	92	20694	Rab38
GO:0043201	response to leucine	0.0435877	-3.13298	10	1	0.0108696	92	20694	Rptor
GO:0043485	endosome to pigment granule transport	0.0435877	-3.13298	10	1	0.0108696	92	20694	Rab38
GO:0032042	mitochondrial DNA metabolic process	0.0435877	-3.13298	10	1	0.0108696	92	20694	Mgme1
GO:0071233	cellular response to leucine	0.0435877	-3.13298	10	1	0.0108696	92	20694	Rptor
GO:0045144	meiotic sister chromatid segregation	0.0435877	-3.13298	10	1	0.0108696	92	20694	Hormad2
GO:0006740	NADPH regeneration	0.0435877	-3.13298	10	1	0.0108696	92	20694	Rpia
GO:0035336	long-chain fatty-acyl-CoA metabolic process	0.0435877	-3.13298	10	1	0.0108696	92	20694	Acsl4
GO:0042421	norepinephrine biosynthetic process	0.0435877	-3.13298	10	1	0.0108696	92	20694	Epas1
GO:0046135	pyrimidine nucleoside catabolic process	0.0435877	-3.13298	10	1	0.0108696	92	20694	Cda
GO:0048667	cell morphogenesis involved in neuron differentiation	0.0439314	-3.12513	433	5	0.0543478	92	20694	Robo2,Cntn4,Cxcr4,Cntn5,Pak3
GO:0045934	negative regulation of nucleobase-containing compound metabolic process	0.04502	-3.10065	1395	11	0.119565	92	20694	Dusp22,Gsx1,Ddx20,Nfatc2,Ncoa2,Cda,Epas1,Bcl6,Ube2b,Tbx3,Pid1
GO:0050769	positive regulation of neurogenesis	0.0452412	-3.09575	582	6	0.0652174	92	20694	Robo2,Nedd4l,Cxcr4,Syt2,Bcl6,Pak3
GO:0010638	positive regulation of organelle organization	0.0455538	-3.08886	583	6	0.0652174	92	20694	Ube2b,Cdk5rap2,Syt2,Bcl6,Ank1,Asap1
GO:1903506	regulation of nucleic acid-templated transcription	0.0460323	-3.07841	2865	19	0.206522	92	20694	Ddx20,Tead4,Ikzf2,Litaf,Nfatc2,Cxcr3,Mixl1,Epas1,Cdk5rap2,Dusp22,Rptor,Hmx2,Gsx1,Ncoa2,Pid1,Ube2b,Tbx3,Mical2,Bcl6
GO:0006140	regulation of nucleotide metabolic process	0.0461339	-3.07621	77	2	0.0217391	92	20694	Cda,Pid1
GO:2001141	regulation of RNA biosynthetic process	0.0464472	-3.06944	2868	19	0.206522	92	20694	Tead4,Ddx20,Ikzf2,Cxcr3,Nfatc2,Litaf,Cdk5rap2,Epas1,Mixl1,Gsx1,Rptor,Hmx2,Dusp22,Ncoa2,Mical2,Bcl6,Tbx3,Ube2b,Pid1
GO:0033043	regulation of organelle organization	0.0469726	-3.05819	1233	10	0.108696	92	20694	Ank1,Asap1,Pak3,Syne1,Rasa1,Syt2,Ube2b,Cdk5rap2,Bcl6,Crk
GO:0065008	regulation of biological quality	0.0471346	-3.05475	4046	25	0.271739	92	20694	Rab38,Epas1,Qrfp,Rasa1,Cxcr3,Mdga2,Nedd4l,Nme8,Sorcs3,Hrh1,Ank1,Syne1,Cxcr4,Ano4,Bcl6,Pid1,Ube2b,Syt2,Tbx3,Syp,Map4k4,Ncoa2,Crk,Pak3,Rptor
GO:0043482	cellular pigment accumulation	0.0478417	-3.03986	11	1	0.0108696	92	20694	Rab38
GO:0042693	muscle cell fate commitment	0.0478417	-3.03986	11	1	0.0108696	92	20694	Tbx3
GO:0090394	negative regulation of excitatory postsynaptic potential	0.0478417	-3.03986	11	1	0.0108696	92	20694	Syne1
GO:2000322	regulation of glucocorticoid receptor signaling pathway	0.0478417	-3.03986	11	1	0.0108696	92	20694	Ncoa2
GO:0097428	protein maturation by iron-sulfur cluster transfer	0.0478417	-3.03986	11	1	0.0108696	92	20694	Yae1d1
GO:0052695	cellular glucuronidation	0.0478417	-3.03986	11	1	0.0108696	92	20694	Ugt2a3
GO:0032464	positive regulation of protein homooligomerization	0.0478417	-3.03986	11	1	0.0108696	92	20694	Usp50
GO:0045924	regulation of female receptivity	0.0478417	-3.03986	11	1	0.0108696	92	20694	Ncoa2
GO:0030042	actin filament depolymerization	0.0478417	-3.03986	11	1	0.0108696	92	20694	Mical2
GO:0006264	mitochondrial DNA replication	0.0478417	-3.03986	11	1	0.0108696	92	20694	Mgme1
GO:0060911	cardiac cell fate commitment	0.0478417	-3.03986	11	1	0.0108696	92	20694	Tbx3
GO:0003159	morphogenesis of an endothelium	0.0478417	-3.03986	11	1	0.0108696	92	20694	Cxcr4
GO:0061154	endothelial tube morphogenesis	0.0478417	-3.03986	11	1	0.0108696	92	20694	Cxcr4
GO:0045945	positive regulation of transcription by RNA polymerase III	0.0478417	-3.03986	11	1	0.0108696	92	20694	Rptor
GO:0034776	response to histamine	0.0478417	-3.03986	11	1	0.0108696	92	20694	Hrh1
GO:0071732	cellular response to nitric oxide	0.0478417	-3.03986	11	1	0.0108696	92	20694	Crk
GO:0043619	regulation of transcription from RNA polymerase II promoter in response to oxidative stress	0.0478417	-3.03986	11	1	0.0108696	92	20694	Epas1
GO:0031630	regulation of synaptic vesicle fusion to presynaptic active zone membrane	0.0478417	-3.03986	11	1	0.0108696	92	20694	Syt2
GO:1902531	regulation of intracellular signal transduction	0.0479098	-3.03844	1585	12	0.130435	92	20694	Net1,Map4k4,Crk,Litaf,Ube2b,Bcl6,Minar1,Dusp22,Arhgef25,Rptor,Pak3,Map3k14
GO:1990869	cellular response to chemokine	0.0483036	-3.03025	79	2	0.0217391	92	20694	Cxcr3,Cxcr4
GO:1990868	response to chemokine	0.0483036	-3.03025	79	2	0.0217391	92	20694	Cxcr3,Cxcr4
GO:0001525	angiogenesis	0.0490738	-3.01443	309	4	0.0434783	92	20694	Cxcr4,Cxcr3,Minar1,Epas1
GO:0003151	outflow tract morphogenesis	0.0494022	-3.00776	80	2	0.0217391	92	20694	Robo2,Tbx3
GO:0050871	positive regulation of B cell activation	0.0505099	-2.98559	81	2	0.0217391	92	20694	Bcl6,Nfatc2
GO:0048731	system development	0.0508972	-2.97795	4277	26	0.282609	92	20694	Bcl6,Tbx3,Micall2,Syt2,Robo2,Crk,Map4k4,Cntn4,Pak3,Hmx2,Gsx1,Acsl4,Minar1,Epas1,Rasa1,Mixl1,Cntn5,Cr2,Cdk5rap2,Nedd4l,Cxcr3,Ttll7,Asap1,Ank1,Syne1,Cxcr4
GO:0080090	regulation of primary metabolic process	0.0513045	-2.96998	5300	31	0.336957	92	20694	Pid1,Ube2b,Tbx3,Bcl6,Mical2,Ncoa2,Map4k4,Pak3,Dusp22,Rptor,Hmx2,Gsx1,Mixl1,Rasa1,Epas1,Acsl4,Minar1,Cdk5rap2,Rab38,Cda,Litaf,Usp50,Nedd4l,Nfatc2,Cxcr3,Map3k14,Hrh1,Ikzf2,Ddx20,Cxcr4,Tead4
GO:0072359	circulatory system development	0.051824	-2.9599	919	8	0.0869565	92	20694	Cxcr4,Robo2,Cxcr3,Epas1,Minar1,Mixl1,Rasa1,Tbx3
GO:0004708	MAP kinase kinase activity	0.052077	-2.95503	12	1	0.0108696	92	20694	Pak3
GO:0071073	positive regulation of phospholipid biosynthetic process	0.052077	-2.95503	12	1	0.0108696	92	20694	Rab38
GO:2001171	positive regulation of ATP biosynthetic process	0.052077	-2.95503	12	1	0.0108696	92	20694	Pid1
GO:0045141	meiotic telomere clustering	0.052077	-2.95503	12	1	0.0108696	92	20694	Ube2b
GO:0033173	calcineurin-NFAT signaling cascade	0.052077	-2.95503	12	1	0.0108696	92	20694	Nfatc2
GO:0001682	tRNA 5'-leader removal	0.052077	-2.95503	12	1	0.0108696	92	20694	Rpp21
GO:0070344	regulation of fat cell proliferation	0.052077	-2.95503	12	1	0.0108696	92	20694	Pid1
GO:0007135	meiosis II	0.052077	-2.95503	12	1	0.0108696	92	20694	Hormad2
GO:1900118	negative regulation of execution phase of apoptosis	0.052077	-2.95503	12	1	0.0108696	92	20694	Cxcr3
GO:1902459	positive regulation of stem cell population maintenance	0.052077	-2.95503	12	1	0.0108696	92	20694	Tead4
GO:0019585	glucuronate metabolic process	0.052077	-2.95503	12	1	0.0108696	92	20694	Ugt2a3
GO:2000009	negative regulation of protein localization to cell surface	0.052077	-2.95503	12	1	0.0108696	92	20694	Nedd4l
GO:0006063	uronic acid metabolic process	0.052077	-2.95503	12	1	0.0108696	92	20694	Ugt2a3
GO:0010826	negative regulation of centrosome duplication	0.052077	-2.95503	12	1	0.0108696	92	20694	Cdk5rap2
GO:0033240	positive regulation of cellular amine metabolic process	0.052077	-2.95503	12	1	0.0108696	92	20694	Epas1
GO:0043476	pigment accumulation	0.052077	-2.95503	12	1	0.0108696	92	20694	Rab38
GO:0061983	meiosis II cell cycle process	0.052077	-2.95503	12	1	0.0108696	92	20694	Hormad2
GO:0002706	regulation of lymphocyte mediated immunity	0.052848	-2.94034	190	3	0.0326087	92	20694	Bcl6,Crk,Dusp22
GO:0043066	negative regulation of apoptotic process	0.0534555	-2.92891	925	8	0.0869565	92	20694	Bcl6,Ube2b,Tbx3,Rasa1,Cxcr3,Map4k4,Retreg1,Syne1
GO:0008593	regulation of Notch signaling pathway	0.0538862	-2.92088	84	2	0.0217391	92	20694	Bcl6,Robo2
GO:0023014	signal transduction by protein phosphorylation	0.0542051	-2.91498	192	3	0.0326087	92	20694	Map3k14,Pak3,Map4k4
GO:0031326	regulation of cellular biosynthetic process	0.0550198	-2.90006	3511	22	0.23913	92	20694	Litaf,Nfatc2,Cxcr3,Mixl1,Epas1,Rab38,Cdk5rap2,Ddx20,Tead4,Hrh1,Ikzf2,Ncoa2,Tbx3,Pid1,Ube2b,Bcl6,Mical2,Dusp22,Hmx2,Rptor,Gsx1,Pak3
GO:0060047	heart contraction	0.0550291	-2.89989	85	2	0.0217391	92	20694	Nedd4l,Cxcr4
GO:0060411	cardiac septum morphogenesis	0.0550291	-2.89989	85	2	0.0217391	92	20694	Robo2,Tbx3
GO:0043085	positive regulation of catalytic activity	0.0550868	-2.89885	1269	10	0.108696	92	20694	Rasa1,Usp50,Crk,Net1,Map4k4,Tbc1d22a,Map3k14,Asap1,Pak3,Rptor
GO:0035295	tube development	0.05512	-2.89824	931	8	0.0869565	92	20694	Minar1,Epas1,Mixl1,Rasa1,Tbx3,Robo2,Cxcr3,Cxcr4
GO:0045597	positive regulation of cell differentiation	0.0553529	-2.89403	1099	9	0.0978261	92	20694	Net1,Nedd4l,Nfatc2,Crk,Robo2,Bcl6,Syt2,Cxcr4,Pak3
GO:0030308	negative regulation of cell growth	0.0555789	-2.88995	194	3	0.0326087	92	20694	Cda,Bcl6,Minar1
GO:0003205	cardiac chamber development	0.0555789	-2.88995	194	3	0.0326087	92	20694	Cxcr4,Robo2,Tbx3
GO:0055072	iron ion homeostasis	0.0561806	-2.87918	86	2	0.0217391	92	20694	Ank1,Epas1
GO:0030317	flagellated sperm motility	0.0561806	-2.87918	86	2	0.0217391	92	20694	Ube2b,Nme8
GO:0010827	regulation of glucose transmembrane transport	0.0561806	-2.87918	86	2	0.0217391	92	20694	Rasa1,Pid1
GO:0097722	sperm motility	0.0561806	-2.87918	86	2	0.0217391	92	20694	Nme8,Ube2b
GO:2000650	negative regulation of sodium ion transmembrane transporter activity	0.0562936	-2.87717	13	1	0.0108696	92	20694	Nedd4l
GO:0090231	regulation of spindle checkpoint	0.0562936	-2.87717	13	1	0.0108696	92	20694	Cdk5rap2
GO:0008595	anterior/posterior axis specification, embryo	0.0562936	-2.87717	13	1	0.0108696	92	20694	Tbx3
GO:1900225	regulation of NLRP3 inflammasome complex assembly	0.0562936	-2.87717	13	1	0.0108696	92	20694	Usp50
GO:0046606	negative regulation of centrosome cycle	0.0562936	-2.87717	13	1	0.0108696	92	20694	Cdk5rap2
GO:0045628	regulation of T-helper 2 cell differentiation	0.0562936	-2.87717	13	1	0.0108696	92	20694	Bcl6
GO:1902170	cellular response to reactive nitrogen species	0.0562936	-2.87717	13	1	0.0108696	92	20694	Crk
GO:0090220	chromosome localization to nuclear envelope involved in homologous chromosome segregation	0.0562936	-2.87717	13	1	0.0108696	92	20694	Ube2b
GO:0060986	endocrine hormone secretion	0.0562936	-2.87717	13	1	0.0108696	92	20694	Tbx3
GO:0007351	tripartite regional subdivision	0.0562936	-2.87717	13	1	0.0108696	92	20694	Tbx3
GO:0019321	pentose metabolic process	0.0562936	-2.87717	13	1	0.0108696	92	20694	Rpia
GO:1903504	regulation of mitotic spindle checkpoint	0.0562936	-2.87717	13	1	0.0108696	92	20694	Cdk5rap2
GO:2001054	negative regulation of mesenchymal cell apoptotic process	0.0562936	-2.87717	13	1	0.0108696	92	20694	Syne1
GO:0051549	positive regulation of keratinocyte migration	0.0562936	-2.87717	13	1	0.0108696	92	20694	Map4k4
GO:0090266	regulation of mitotic cell cycle spindle assembly checkpoint	0.0562936	-2.87717	13	1	0.0108696	92	20694	Cdk5rap2
GO:0004467	long-chain fatty acid-CoA ligase activity	0.0562936	-2.87717	13	1	0.0108696	92	20694	Acsl4
GO:0002430	complement receptor mediated signaling pathway	0.0562936	-2.87717	13	1	0.0108696	92	20694	Cr2
GO:0002638	negative regulation of immunoglobulin production	0.0562936	-2.87717	13	1	0.0108696	92	20694	Bcl6
GO:1903862	positive regulation of oxidative phosphorylation	0.0562936	-2.87717	13	1	0.0108696	92	20694	Lexm
GO:0031346	positive regulation of cell projection organization	0.056818	-2.8679	466	5	0.0543478	92	20694	Nedd4l,Robo2,Cxcr4,Pak3,Syt2
GO:0050900	leukocyte migration	0.0569693	-2.86524	196	3	0.0326087	92	20694	Hrh1,Cxcr3,Crk
GO:0043069	negative regulation of programmed cell death	0.0582579	-2.84288	942	8	0.0869565	92	20694	Syne1,Retreg1,Cxcr3,Map4k4,Rasa1,Tbx3,Ube2b,Bcl6
GO:0051171	regulation of nitrogen compound metabolic process	0.0585888	-2.83721	5153	30	0.326087	92	20694	Usp50,Litaf,Cda,Nedd4l,Nfatc2,Cxcr3,Mixl1,Rasa1,Minar1,Epas1,Rab38,Cdk5rap2,Cxcr4,Ddx20,Tead4,Map3k14,Hrh1,Ikzf2,Ncoa2,Map4k4,Ube2b,Tbx3,Pid1,Mical2,Bcl6,Dusp22,Rptor,Hmx2,Gsx1,Pak3
GO:0062012	regulation of small molecule metabolic process	0.0586102	-2.83685	328	4	0.0434783	92	20694	Acsl4,Pid1,Cda,Ncoa2
GO:0019219	regulation of nucleobase-containing compound metabolic process	0.0593464	-2.82436	3343	21	0.228261	92	20694	Cxcr3,Nfatc2,Litaf,Cda,Cdk5rap2,Epas1,Mixl1,Tead4,Ddx20,Ikzf2,Ncoa2,Bcl6,Mical2,Tbx3,Pid1,Ube2b,Gsx1,Hmx2,Rptor,Dusp22,Pak3
GO:1903578	regulation of ATP metabolic process	0.0596852	-2.81867	89	2	0.0217391	92	20694	Lexm,Pid1
GO:0032306	regulation of prostaglandin secretion	0.0604917	-2.80525	14	1	0.0108696	92	20694	Acsl4
GO:1902306	negative regulation of sodium ion transmembrane transport	0.0604917	-2.80525	14	1	0.0108696	92	20694	Nedd4l
GO:0009226	nucleotide-sugar biosynthetic process	0.0604917	-2.80525	14	1	0.0108696	92	20694	Pmm1
GO:0006213	pyrimidine nucleoside metabolic process	0.0604917	-2.80525	14	1	0.0108696	92	20694	Cda
GO:0021984	adenohypophysis development	0.0604917	-2.80525	14	1	0.0108696	92	20694	Gsx1
GO:0002829	negative regulation of type 2 immune response	0.0604917	-2.80525	14	1	0.0108696	92	20694	Bcl6
GO:0031340	positive regulation of vesicle fusion	0.0604917	-2.80525	14	1	0.0108696	92	20694	Syt2
GO:0015125	bile acid transmembrane transporter activity	0.0604917	-2.80525	14	1	0.0108696	92	20694	Slc10a7
GO:1905063	regulation of vascular smooth muscle cell differentiation	0.0604917	-2.80525	14	1	0.0108696	92	20694	Nfatc2
GO:0060180	female mating behavior	0.0604917	-2.80525	14	1	0.0108696	92	20694	Ncoa2
GO:0045591	positive regulation of regulatory T cell differentiation	0.0604917	-2.80525	14	1	0.0108696	92	20694	Bcl6
GO:0034397	telomere localization	0.0604917	-2.80525	14	1	0.0108696	92	20694	Ube2b
GO:0033127	regulation of histone phosphorylation	0.0604917	-2.80525	14	1	0.0108696	92	20694	Ube2b
GO:0051451	myoblast migration	0.0604917	-2.80525	14	1	0.0108696	92	20694	Net1
GO:0071803	positive regulation of podosome assembly	0.0604917	-2.80525	14	1	0.0108696	92	20694	Asap1
GO:0021527	spinal cord association neuron differentiation	0.0604917	-2.80525	14	1	0.0108696	92	20694	Gsx1
GO:0006979	response to oxidative stress	0.060736	-2.80122	332	4	0.0434783	92	20694	Epas1,Nme8,Crk,Net1
GO:0046888	negative regulation of hormone secretion	0.0608699	-2.79902	90	2	0.0217391	92	20694	Rptor,Map4k4
GO:0021954	central nervous system neuron development	0.0620627	-2.77961	91	2	0.0217391	92	20694	Crk,Robo2
GO:0062014	negative regulation of small molecule metabolic process	0.0620627	-2.77961	91	2	0.0217391	92	20694	Pid1,Cda
GO:0001708	cell fate specification	0.0620627	-2.77961	91	2	0.0217391	92	20694	Tead4,Tbx3
GO:0045132	meiotic chromosome segregation	0.0620627	-2.77961	91	2	0.0217391	92	20694	Ube2b,Hormad2
GO:0060998	regulation of dendritic spine development	0.0632635	-2.76045	92	2	0.0217391	92	20694	Pak3,Asap1
GO:0031345	negative regulation of cell projection organization	0.063429	-2.75783	205	3	0.0326087	92	20694	Asap1,Minar1,Map4k4
GO:0019216	regulation of lipid metabolic process	0.064001	-2.74886	338	4	0.0434783	92	20694	Acsl4,Hrh1,Rab38,Ddx20
GO:1902115	regulation of organelle assembly	0.064167	-2.74627	206	3	0.0326087	92	20694	Cdk5rap2,Asap1,Syne1
GO:0071697	ectodermal placode morphogenesis	0.0646714	-2.73844	15	1	0.0108696	92	20694	Tbx3
GO:0061000	negative regulation of dendritic spine development	0.0646714	-2.73844	15	1	0.0108696	92	20694	Asap1
GO:0097720	calcineurin-mediated signaling	0.0646714	-2.73844	15	1	0.0108696	92	20694	Nfatc2
GO:0070593	dendrite self-avoidance	0.0646714	-2.73844	15	1	0.0108696	92	20694	Cntn5
GO:0007625	grooming behavior	0.0646714	-2.73844	15	1	0.0108696	92	20694	Qrfp
GO:0071731	response to nitric oxide	0.0646714	-2.73844	15	1	0.0108696	92	20694	Crk
GO:0060788	ectodermal placode formation	0.0646714	-2.73844	15	1	0.0108696	92	20694	Tbx3
GO:0043129	surfactant homeostasis	0.0646714	-2.73844	15	1	0.0108696	92	20694	Epas1
GO:0099116	tRNA 5'-end processing	0.0646714	-2.73844	15	1	0.0108696	92	20694	Rpp21
GO:1903729	regulation of plasma membrane organization	0.0646714	-2.73844	15	1	0.0108696	92	20694	Asap1
GO:0043217	myelin maintenance	0.0646714	-2.73844	15	1	0.0108696	92	20694	Cxcr4
GO:0051547	regulation of keratinocyte migration	0.0646714	-2.73844	15	1	0.0108696	92	20694	Map4k4
GO:0035337	fatty-acyl-CoA metabolic process	0.0646714	-2.73844	15	1	0.0108696	92	20694	Acsl4
GO:1901342	regulation of vasculature development	0.0651096	-2.73168	340	4	0.0434783	92	20694	Minar1,Nfatc2,Cxcr3,Cxcr4
GO:0042542	response to hydrogen peroxide	0.0656886	-2.72283	94	2	0.0217391	92	20694	Crk,Net1
GO:0009889	regulation of biosynthetic process	0.066324	-2.7132	3584	22	0.23913	92	20694	Nfatc2,Litaf,Cxcr3,Epas1,Mixl1,Cdk5rap2,Rab38,Tead4,Ddx20,Hrh1,Ikzf2,Ncoa2,Bcl6,Mical2,Tbx3,Ube2b,Pid1,Rptor,Hmx2,Dusp22,Gsx1,Pak3
GO:0120162	positive regulation of cold-induced thermogenesis	0.0681445	-2.68612	96	2	0.0217391	92	20694	Epas1,Cxcr4
GO:0003015	heart process	0.0681445	-2.68612	96	2	0.0217391	92	20694	Cxcr4,Nedd4l
GO:0071696	ectodermal placode development	0.0688326	-2.67608	16	1	0.0108696	92	20694	Tbx3
GO:0034471	ncRNA 5'-end processing	0.0688326	-2.67608	16	1	0.0108696	92	20694	Rpp21
GO:0044320	cellular response to leptin stimulus	0.0688326	-2.67608	16	1	0.0108696	92	20694	Pid1
GO:0032570	response to progesterone	0.0688326	-2.67608	16	1	0.0108696	92	20694	Ncoa2
GO:0017128	phospholipid scramblase activity	0.0688326	-2.67608	16	1	0.0108696	92	20694	Ano4
GO:0006359	regulation of transcription by RNA polymerase III	0.0688326	-2.67608	16	1	0.0108696	92	20694	Rptor
GO:0051151	negative regulation of smooth muscle cell differentiation	0.0688326	-2.67608	16	1	0.0108696	92	20694	Nfatc2
GO:0003161	cardiac conduction system development	0.0688326	-2.67608	16	1	0.0108696	92	20694	Tbx3
GO:0032438	melanosome organization	0.0688326	-2.67608	16	1	0.0108696	92	20694	Rab38
GO:2001053	regulation of mesenchymal cell apoptotic process	0.0688326	-2.67608	16	1	0.0108696	92	20694	Syne1
GO:1900119	positive regulation of execution phase of apoptosis	0.0688326	-2.67608	16	1	0.0108696	92	20694	Cxcr3
GO:0007009	plasma membrane organization	0.0693838	-2.6681	97	2	0.0217391	92	20694	Cxcr4,Ano4
GO:0050920	regulation of chemotaxis	0.0694441	-2.66723	213	3	0.0326087	92	20694	Robo2,Cxcr3,Cxcr4
GO:0048639	positive regulation of developmental growth	0.0694441	-2.66723	213	3	0.0326087	92	20694	Syt2,Cxcr4,Nedd4l
GO:0007265	Ras protein signal transduction	0.0694441	-2.66723	213	3	0.0326087	92	20694	Rab38,Bcl6,Usp50
GO:0032271	regulation of protein polymerization	0.0694441	-2.66723	213	3	0.0326087	92	20694	Rasa1,Pak3,Cdk5rap2
GO:0010941	regulation of cell death	0.0698889	-2.66085	1686	12	0.130435	92	20694	Pak3,Syne1,Ddx20,Cxcr4,Rasa1,Bcl6,Tbx3,Ube2b,Retreg1,Map4k4,Cxcr3,Net1
GO:0021953	central nervous system neuron differentiation	0.0702136	-2.65621	214	3	0.0326087	92	20694	Gsx1,Crk,Robo2
GO:0051962	positive regulation of nervous system development	0.0708494	-2.6472	653	6	0.0652174	92	20694	Cxcr4,Nedd4l,Robo2,Pak3,Bcl6,Syt2
GO:0046651	lymphocyte proliferation	0.0718847	-2.63269	99	2	0.0217391	92	20694	Cr2,Cxcr4
GO:0019953	sexual reproduction	0.0722219	-2.62801	819	7	0.076087	92	20694	Ncoa2,Ddx20,Cxcr4,Syne1,Ube2b,Bcl6,Nme8
GO:0048519	negative regulation of biological process	0.0724974	-2.6242	5252	30	0.326087	92	20694	Asap1,Hrh1,Ddx20,Syne1,Mixl1,Rasa1,Minar1,Epas1,Acsl4,Cdk5rap2,Mir135a-2,Litaf,Cda,Nedd4l,Retreg1,Nfatc2,Cxcr3,Dusp22,Rptor,Gsx1,Sfi1,Tbx3,Pid1,Ube2b,Bcl6,Crk,Robo2,Ncoa2,Cntn4,Map4k4
GO:0031334	positive regulation of protein complex assembly	0.0725456	-2.62354	217	3	0.0326087	92	20694	Asap1,Cdk5rap2,Usp50
GO:0051241	negative regulation of multicellular organismal process	0.0725722	-2.62317	1336	10	0.108696	92	20694	Asap1,Syne1,Mixl1,Minar1,Cdk5rap2,Bcl6,Nfatc2,Cntn4,Map4k4,Cxcr3
GO:0003184	pulmonary valve morphogenesis	0.0729755	-2.61763	17	1	0.0108696	92	20694	Robo2
GO:0035020	regulation of Rac protein signal transduction	0.0729755	-2.61763	17	1	0.0108696	92	20694	Crk
GO:2000302	positive regulation of synaptic vesicle exocytosis	0.0729755	-2.61763	17	1	0.0108696	92	20694	Syt2
GO:0007288	sperm axoneme assembly	0.0729755	-2.61763	17	1	0.0108696	92	20694	Ube2b
GO:0007350	blastoderm segmentation	0.0729755	-2.61763	17	1	0.0108696	92	20694	Tbx3
GO:2000380	regulation of mesoderm development	0.0729755	-2.61763	17	1	0.0108696	92	20694	Mixl1
GO:0042454	ribonucleoside catabolic process	0.0729755	-2.61763	17	1	0.0108696	92	20694	Cda
GO:0070571	negative regulation of neuron projection regeneration	0.0729755	-2.61763	17	1	0.0108696	92	20694	Map4k4
GO:0042074	cell migration involved in gastrulation	0.0729755	-2.61763	17	1	0.0108696	92	20694	Mixl1
GO:0019432	triglyceride biosynthetic process	0.0729755	-2.61763	17	1	0.0108696	92	20694	Acsl4
GO:0048753	pigment granule organization	0.0729755	-2.61763	17	1	0.0108696	92	20694	Rab38
GO:0051895	negative regulation of focal adhesion assembly	0.0729755	-2.61763	17	1	0.0108696	92	20694	Dusp22
GO:0006828	manganese ion transport	0.0729755	-2.61763	17	1	0.0108696	92	20694	Hrh1
GO:0045475	locomotor rhythm	0.0729755	-2.61763	17	1	0.0108696	92	20694	Ncoa2
GO:0048875	chemical homeostasis within a tissue	0.0729755	-2.61763	17	1	0.0108696	92	20694	Epas1
GO:0071071	regulation of phospholipid biosynthetic process	0.0729755	-2.61763	17	1	0.0108696	92	20694	Rab38
GO:0021854	hypothalamus development	0.0729755	-2.61763	17	1	0.0108696	92	20694	Gsx1
GO:0061179	negative regulation of insulin secretion involved in cellular response to glucose stimulus	0.0729755	-2.61763	17	1	0.0108696	92	20694	Map4k4
GO:1900452	regulation of long-term synaptic depression	0.0729755	-2.61763	17	1	0.0108696	92	20694	Sorcs3
GO:0045836	positive regulation of meiotic nuclear division	0.0729755	-2.61763	17	1	0.0108696	92	20694	Ube2b
GO:0060840	artery development	0.073146	-2.6153	100	2	0.0217391	92	20694	Cxcr4,Robo2
GO:0032006	regulation of TOR signaling	0.073146	-2.6153	100	2	0.0217391	92	20694	Rptor,Minar1
GO:0032943	mononuclear cell proliferation	0.073146	-2.6153	100	2	0.0217391	92	20694	Cr2,Cxcr4
GO:0042981	regulation of apoptotic process	0.0733739	-2.61219	1518	11	0.119565	92	20694	Retreg1,Net1,Map4k4,Cxcr3,Rasa1,Tbx3,Ube2b,Bcl6,Ddx20,Syne1,Pak3
GO:0045892	negative regulation of transcription, DNA-templated	0.0740719	-2.60272	1165	9	0.0978261	92	20694	Ddx20,Gsx1,Dusp22,Tbx3,Ube2b,Bcl6,Epas1,Ncoa2,Nfatc2
GO:0009890	negative regulation of biosynthetic process	0.0741833	-2.60122	1521	11	0.119565	92	20694	Hrh1,Dusp22,Ddx20,Gsx1,Epas1,Ube2b,Tbx3,Pid1,Bcl6,Nfatc2,Ncoa2
GO:0000018	regulation of DNA recombination	0.0744146	-2.5981	101	2	0.0217391	92	20694	Ube2b,Bcl6
GO:0019218	regulation of steroid metabolic process	0.0744146	-2.5981	101	2	0.0217391	92	20694	Ddx20,Hrh1
GO:0006941	striated muscle contraction	0.0756902	-2.58111	102	2	0.0217391	92	20694	Nedd4l,Cxcr4
GO:2000112	regulation of cellular macromolecule biosynthetic process	0.0760369	-2.57654	3242	20	0.217391	92	20694	Cxcr3,Litaf,Nfatc2,Cdk5rap2,Mixl1,Epas1,Ddx20,Tead4,Ikzf2,Ncoa2,Pid1,Ube2b,Tbx3,Mical2,Bcl6,Gsx1,Dusp22,Hmx2,Rptor,Pak3
GO:0060285	cilium-dependent cell motility	0.0769728	-2.5643	103	2	0.0217391	92	20694	Ube2b,Nme8
GO:0001539	cilium or flagellum-dependent cell motility	0.0769728	-2.5643	103	2	0.0217391	92	20694	Ube2b,Nme8
GO:0019233	sensory perception of pain	0.0769728	-2.5643	103	2	0.0217391	92	20694	Retreg1,Cxcr4
GO:0042415	norepinephrine metabolic process	0.0771002	-2.56265	18	1	0.0108696	92	20694	Epas1
GO:0035728	response to hepatocyte growth factor	0.0771002	-2.56265	18	1	0.0108696	92	20694	Crk
GO:0000030	mannosyltransferase activity	0.0771002	-2.56265	18	1	0.0108696	92	20694	Dpy19l1
GO:0044321	response to leptin	0.0771002	-2.56265	18	1	0.0108696	92	20694	Pid1
GO:0010763	positive regulation of fibroblast migration	0.0771002	-2.56265	18	1	0.0108696	92	20694	Pak3
GO:0036120	cellular response to platelet-derived growth factor stimulus	0.0771002	-2.56265	18	1	0.0108696	92	20694	Rasa1
GO:0030540	female genitalia development	0.0771002	-2.56265	18	1	0.0108696	92	20694	Tbx3
GO:1903392	negative regulation of adherens junction organization	0.0771002	-2.56265	18	1	0.0108696	92	20694	Dusp22
GO:0050860	negative regulation of T cell receptor signaling pathway	0.0771002	-2.56265	18	1	0.0108696	92	20694	Dusp22
GO:0071801	regulation of podosome assembly	0.0771002	-2.56265	18	1	0.0108696	92	20694	Asap1
GO:0050961	detection of temperature stimulus involved in sensory perception	0.0771002	-2.56265	18	1	0.0108696	92	20694	Cxcr4
GO:0050965	detection of temperature stimulus involved in sensory perception of pain	0.0771002	-2.56265	18	1	0.0108696	92	20694	Cxcr4
GO:0086005	ventricular cardiac muscle cell action potential	0.0771002	-2.56265	18	1	0.0108696	92	20694	Nedd4l
GO:0048245	eosinophil chemotaxis	0.0771002	-2.56265	18	1	0.0108696	92	20694	Hrh1
GO:0000966	RNA 5'-end processing	0.0771002	-2.56265	18	1	0.0108696	92	20694	Rpp21
GO:0036158	outer dynein arm assembly	0.0771002	-2.56265	18	1	0.0108696	92	20694	Dnah8
GO:2000810	regulation of bicellular tight junction assembly	0.0771002	-2.56265	18	1	0.0108696	92	20694	Nedd4l
GO:0007417	central nervous system development	0.0774756	-2.55779	833	7	0.076087	92	20694	Cxcr4,Gsx1,Crk,Robo2,Hmx2,Tbx3,Cdk5rap2
GO:0007276	gamete generation	0.0797616	-2.52871	674	6	0.0652174	92	20694	Bcl6,Nme8,Ube2b,Syne1,Cxcr4,Ddx20
GO:0051336	regulation of hydrolase activity	0.0797902	-2.52835	1183	9	0.0978261	92	20694	Asap1,Bcl6,Rasa1,Sfi1,Net1,Map4k4,Tbc1d22a,Usp50,Crk
GO:2000379	positive regulation of reactive oxygen species metabolic process	0.0808618	-2.51501	106	2	0.0217391	92	20694	Hrh1,Pid1
GO:0045953	negative regulation of natural killer cell mediated cytotoxicity	0.0812068	-2.51076	19	1	0.0108696	92	20694	Crk
GO:0035384	thioester biosynthetic process	0.0812068	-2.51076	19	1	0.0108696	92	20694	Acsl4
GO:0033145	positive regulation of intracellular steroid hormone receptor signaling pathway	0.0812068	-2.51076	19	1	0.0108696	92	20694	Ncoa2
GO:0072677	eosinophil migration	0.0812068	-2.51076	19	1	0.0108696	92	20694	Hrh1
GO:0071616	acyl-CoA biosynthetic process	0.0812068	-2.51076	19	1	0.0108696	92	20694	Acsl4
GO:0010766	negative regulation of sodium ion transport	0.0812068	-2.51076	19	1	0.0108696	92	20694	Nedd4l
GO:0003180	aortic valve morphogenesis	0.0812068	-2.51076	19	1	0.0108696	92	20694	Robo2
GO:0031290	retinal ganglion cell axon guidance	0.0812068	-2.51076	19	1	0.0108696	92	20694	Robo2
GO:1900373	positive regulation of purine nucleotide biosynthetic process	0.0812068	-2.51076	19	1	0.0108696	92	20694	Pid1
GO:0061912	selective autophagy	0.0812068	-2.51076	19	1	0.0108696	92	20694	Retreg1
GO:0002710	negative regulation of T cell mediated immunity	0.0812068	-2.51076	19	1	0.0108696	92	20694	Dusp22
GO:0051156	glucose 6-phosphate metabolic process	0.0812068	-2.51076	19	1	0.0108696	92	20694	Rpia
GO:0036119	response to platelet-derived growth factor	0.0812068	-2.51076	19	1	0.0108696	92	20694	Rasa1
GO:0030810	positive regulation of nucleotide biosynthetic process	0.0812068	-2.51076	19	1	0.0108696	92	20694	Pid1
GO:1900543	negative regulation of purine nucleotide metabolic process	0.0812068	-2.51076	19	1	0.0108696	92	20694	Pid1
GO:2001169	regulation of ATP biosynthetic process	0.0812068	-2.51076	19	1	0.0108696	92	20694	Pid1
GO:0032012	regulation of ARF protein signal transduction	0.0812068	-2.51076	19	1	0.0108696	92	20694	Map4k4
GO:2000773	negative regulation of cellular senescence	0.0812068	-2.51076	19	1	0.0108696	92	20694	Bcl6
GO:0048172	regulation of short-term neuronal synaptic plasticity	0.0812068	-2.51076	19	1	0.0108696	92	20694	Syp
GO:0035329	hippo signaling	0.0812068	-2.51076	19	1	0.0108696	92	20694	Tead4
GO:2000300	regulation of synaptic vesicle exocytosis	0.0821715	-2.49895	107	2	0.0217391	92	20694	Syt2,Syp
GO:0071310	cellular response to organic substance	0.0842354	-2.47414	2116	14	0.152174	92	20694	Pak3,Pmm1,Hrh1,Cxcr4,Dusp22,Rptor,Pid1,Mir135a-2,Rasa1,Syp,Cxcr3,Crk,Litaf,Ncoa2
GO:0051234	establishment of localization	0.0846928	-2.46873	3485	21	0.228261	92	20694	Acsl4,Slc35f1,Slc25a26,Rab38,Slc35f3,Cdk5rap2,Slc10a7,Hrh1,Arl8b,Ank1,Pmm1,Ano4,Syne1,Syp,Syt2,Ube2b,Micall2,Tbx3,Tmc3,Tbc1d22a,Bcap29
GO:0034764	positive regulation of transmembrane transport	0.0847157	-2.46845	232	3	0.0326087	92	20694	Cxcr3,Nedd4l,Rasa1
GO:0046460	neutral lipid biosynthetic process	0.0852952	-2.46164	20	1	0.0108696	92	20694	Acsl4
GO:0042053	regulation of dopamine metabolic process	0.0852952	-2.46164	20	1	0.0108696	92	20694	Epas1
GO:0098632	cell-cell adhesion mediator activity	0.0852952	-2.46164	20	1	0.0108696	92	20694	Cntn5
GO:0099054	presynapse assembly	0.0852952	-2.46164	20	1	0.0108696	92	20694	Cntn5
GO:0009164	nucleoside catabolic process	0.0852952	-2.46164	20	1	0.0108696	92	20694	Cda
GO:0002716	negative regulation of natural killer cell mediated immunity	0.0852952	-2.46164	20	1	0.0108696	92	20694	Crk
GO:0046463	acylglycerol biosynthetic process	0.0852952	-2.46164	20	1	0.0108696	92	20694	Acsl4
GO:0003272	endocardial cushion formation	0.0852952	-2.46164	20	1	0.0108696	92	20694	Robo2
GO:0007099	centriole replication	0.0852952	-2.46164	20	1	0.0108696	92	20694	Cdk5rap2
GO:0045623	negative regulation of T-helper cell differentiation	0.0852952	-2.46164	20	1	0.0108696	92	20694	Bcl6
GO:0007010	cytoskeleton organization	0.0859636	-2.45383	1026	8	0.0869565	92	20694	Micall2,Cdk5rap2,Ube2b,Mical2,Bcl6,Syne1,Gan,Dnah8
GO:0006888	endoplasmic reticulum to Golgi vesicle-mediated transport	0.0861399	-2.45178	110	2	0.0217391	92	20694	Ank1,Bcap29
GO:1903507	negative regulation of nucleic acid-templated transcription	0.0867972	-2.44418	1204	9	0.0978261	92	20694	Dusp22,Ddx20,Gsx1,Epas1,Ube2b,Tbx3,Bcl6,Ncoa2,Nfatc2
GO:1902679	negative regulation of RNA biosynthetic process	0.0871399	-2.44024	1205	9	0.0978261	92	20694	Dusp22,Ddx20,Gsx1,Ncoa2,Nfatc2,Epas1,Ube2b,Tbx3,Bcl6
GO:0070661	leukocyte proliferation	0.0874755	-2.4364	111	2	0.0217391	92	20694	Cr2,Cxcr4
GO:0007156	homophilic cell adhesion via plasma membrane adhesion molecules	0.0874755	-2.4364	111	2	0.0217391	92	20694	Cntn5,Robo2
GO:0016525	negative regulation of angiogenesis	0.0888173	-2.42117	112	2	0.0217391	92	20694	Cxcr3,Minar1
GO:0051252	regulation of RNA metabolic process	0.0889495	-2.41969	3107	19	0.206522	92	20694	Ncoa2,Bcl6,Mical2,Ube2b,Tbx3,Pid1,Gsx1,Hmx2,Rptor,Dusp22,Cxcr3,Nfatc2,Litaf,Cdk5rap2,Epas1,Mixl1,Tead4,Ddx20,Ikzf2
GO:0042069	regulation of catecholamine metabolic process	0.0893657	-2.41502	21	1	0.0108696	92	20694	Epas1
GO:0090382	phagosome maturation	0.0893657	-2.41502	21	1	0.0108696	92	20694	Rab38
GO:0031065	positive regulation of histone deacetylation	0.0893657	-2.41502	21	1	0.0108696	92	20694	Bcl6
GO:1901223	negative regulation of NIK/NF-kappaB signaling	0.0893657	-2.41502	21	1	0.0108696	92	20694	Litaf
GO:0060997	dendritic spine morphogenesis	0.0893657	-2.41502	21	1	0.0108696	92	20694	Pak3
GO:0046325	negative regulation of glucose import	0.0893657	-2.41502	21	1	0.0108696	92	20694	Pid1
GO:1901017	negative regulation of potassium ion transmembrane transporter activity	0.0893657	-2.41502	21	1	0.0108696	92	20694	Nedd4l
GO:0003177	pulmonary valve development	0.0893657	-2.41502	21	1	0.0108696	92	20694	Robo2
GO:0030099	myeloid cell differentiation	0.090676	-2.40046	239	3	0.0326087	92	20694	Bcl6,Epas1,Ank1
GO:0005096	GTPase activator activity	0.090676	-2.40046	239	3	0.0326087	92	20694	Tbc1d22a,Asap1,Rasa1
GO:0007005	mitochondrion organization	0.0913331	-2.39324	383	4	0.0434783	92	20694	Epas1,Mgme1,Rab38,Pid1
GO:1903828	negative regulation of cellular protein localization	0.0915193	-2.3912	114	2	0.0217391	92	20694	Nedd4l,Pid1
GO:0051051	negative regulation of transport	0.0917378	-2.38882	538	5	0.0543478	92	20694	Pid1,Acsl4,Map4k4,Rptor,Nedd4l
GO:0010646	regulation of cell communication	0.0922319	-2.38345	3321	20	0.217391	92	20694	Sorcs3,Map3k14,Hrh1,Syne1,Arhgef25,Minar1,Litaf,Pak3,Dusp22,Rptor,Ube2b,Syt2,Pid1,Bcl6,Syp,Net1,Map4k4,Robo2,Crk,Ncoa2
GO:0046599	regulation of centriole replication	0.0934182	-2.37067	22	1	0.0108696	92	20694	Cdk5rap2
GO:0034656	nucleobase-containing small molecule catabolic process	0.0934182	-2.37067	22	1	0.0108696	92	20694	Cda
GO:0032303	regulation of icosanoid secretion	0.0934182	-2.37067	22	1	0.0108696	92	20694	Acsl4
GO:0000002	mitochondrial genome maintenance	0.0934182	-2.37067	22	1	0.0108696	92	20694	Mgme1
GO:1901889	negative regulation of cell junction assembly	0.0934182	-2.37067	22	1	0.0108696	92	20694	Dusp22
GO:0045117	azole transport	0.0934182	-2.37067	22	1	0.0108696	92	20694	Slc35f3
GO:0035268	protein mannosylation	0.0934182	-2.37067	22	1	0.0108696	92	20694	Dpy19l1
GO:0032462	regulation of protein homooligomerization	0.0934182	-2.37067	22	1	0.0108696	92	20694	Usp50
GO:0048791	calcium ion-regulated exocytosis of neurotransmitter	0.0934182	-2.37067	22	1	0.0108696	92	20694	Syt2
GO:1901741	positive regulation of myoblast fusion	0.0934182	-2.37067	22	1	0.0108696	92	20694	Nfatc2
GO:0019320	hexose catabolic process	0.0934182	-2.37067	22	1	0.0108696	92	20694	Galm
GO:0021516	dorsal spinal cord development	0.0934182	-2.37067	22	1	0.0108696	92	20694	Gsx1
GO:0016048	detection of temperature stimulus	0.0934182	-2.37067	22	1	0.0108696	92	20694	Cxcr4
GO:2000181	negative regulation of blood vessel morphogenesis	0.0942454	-2.36185	116	2	0.0217391	92	20694	Cxcr3,Minar1
GO:0045807	positive regulation of endocytosis	0.0942454	-2.36185	116	2	0.0217391	92	20694	Nedd4l,Syne1
GO:0048583	regulation of response to stimulus	0.0945429	-2.3587	3734	22	0.23913	92	20694	Minar1,Cr2,Litaf,Nfatc2,Cxcr3,Map3k14,Arhgef25,Cxcr4,Syne1,Syp,Pid1,Syt2,Ube2b,Bcl6,Robo2,Crk,Ncoa2,Net1,Map4k4,Pak3,Dusp22,Rptor
GO:0048193	Golgi vesicle transport	0.0950384	-2.35347	244	3	0.0326087	92	20694	Ank1,Slc10a7,Bcap29
GO:0060548	negative regulation of cell death	0.0954992	-2.34864	1051	8	0.0869565	92	20694	Syne1,Rasa1,Bcl6,Tbx3,Ube2b,Retreg1,Map4k4,Cxcr3
GO:0023051	regulation of signaling	0.095549	-2.34812	3336	20	0.217391	92	20694	Minar1,Litaf,Sorcs3,Hrh1,Map3k14,Syne1,Arhgef25,Bcl6,Pid1,Ube2b,Syt2,Syp,Map4k4,Net1,Ncoa2,Robo2,Crk,Pak3,Rptor,Dusp22
GO:0002703	regulation of leukocyte mediated immunity	0.0959212	-2.34423	245	3	0.0326087	92	20694	Dusp22,Crk,Bcl6
GO:0035239	tube morphogenesis	0.0964494	-2.33874	710	6	0.0652174	92	20694	Tbx3,Epas1,Minar1,Rasa1,Cxcr3,Cxcr4
GO:0001911	negative regulation of leukocyte mediated cytotoxicity	0.097453	-2.32839	23	1	0.0108696	92	20694	Crk
GO:0050966	detection of mechanical stimulus involved in sensory perception of pain	0.097453	-2.32839	23	1	0.0108696	92	20694	Cxcr4
GO:0004709	MAP kinase kinase kinase activity	0.097453	-2.32839	23	1	0.0108696	92	20694	Map3k14
GO:0032461	positive regulation of protein oligomerization	0.097453	-2.32839	23	1	0.0108696	92	20694	Usp50
GO:0098534	centriole assembly	0.097453	-2.32839	23	1	0.0108696	92	20694	Cdk5rap2
GO:1903077	negative regulation of protein localization to plasma membrane	0.097453	-2.32839	23	1	0.0108696	92	20694	Pid1
GO:0017121	plasma membrane phospholipid scrambling	0.097453	-2.32839	23	1	0.0108696	92	20694	Ano4
GO:0002719	negative regulation of cytokine production involved in immune response	0.097453	-2.32839	23	1	0.0108696	92	20694	Bcl6
GO:0035987	endodermal cell differentiation	0.097453	-2.32839	23	1	0.0108696	92	20694	Mixl1
GO:0048016	inositol phosphate-mediated signaling	0.097453	-2.32839	23	1	0.0108696	92	20694	Nfatc2
GO:0051457	maintenance of protein location in nucleus	0.097453	-2.32839	23	1	0.0108696	92	20694	Syne1
GO:0030539	male genitalia development	0.097453	-2.32839	23	1	0.0108696	92	20694	Tbx3
GO:0033522	histone H2A ubiquitination	0.097453	-2.32839	23	1	0.0108696	92	20694	Ube2b
GO:0003176	aortic valve development	0.097453	-2.32839	23	1	0.0108696	92	20694	Robo2
GO:0006301	postreplication repair	0.097453	-2.32839	23	1	0.0108696	92	20694	Ube2b
GO:0099149	regulation of postsynaptic neurotransmitter receptor internalization	0.097453	-2.32839	23	1	0.0108696	92	20694	Syne1
GO:0043371	negative regulation of CD4-positive, alpha-beta T cell differentiation	0.097453	-2.32839	23	1	0.0108696	92	20694	Bcl6
GO:0042327	positive regulation of phosphorylation	0.0974772	-2.32814	1056	8	0.0869565	92	20694	Cxcr4,Dusp22,Rptor,Pak3,Map3k14,Map4k4,Lexm,Rasa1
GO:0021537	telencephalon development	0.0976969	-2.32589	247	3	0.0326087	92	20694	Crk,Robo2,Cxcr4
GO:0050868	negative regulation of T cell activation	0.0983783	-2.31894	119	2	0.0217391	92	20694	Bcl6,Dusp22
GO:0030010	establishment of cell polarity	0.0997672	-2.30492	120	2	0.0217391	92	20694	Cdk5rap2,Crk
GO:0005975	carbohydrate metabolic process	0.100127	-2.30131	396	4	0.0434783	92	20694	Galm,Ugt2a3,Pmm1,Rpia
GO:0051129	negative regulation of cellular component organization	0.100396	-2.29863	718	6	0.0652174	92	20694	Minar1,Asap1,Ube2b,Cdk5rap2,Dusp22,Map4k4
GO:0099504	synaptic vesicle cycle	0.101162	-2.29103	121	2	0.0217391	92	20694	Syt2,Syp
GO:0030183	B cell differentiation	0.101162	-2.29103	121	2	0.0217391	92	20694	Cr2,Bcl6
GO:0010894	negative regulation of steroid biosynthetic process	0.10147	-2.28799	24	1	0.0108696	92	20694	Hrh1
GO:0014812	muscle cell migration	0.10147	-2.28799	24	1	0.0108696	92	20694	Net1
GO:0072529	pyrimidine-containing compound catabolic process	0.10147	-2.28799	24	1	0.0108696	92	20694	Cda
GO:0070584	mitochondrion morphogenesis	0.10147	-2.28799	24	1	0.0108696	92	20694	Pid1
GO:0021889	olfactory bulb interneuron differentiation	0.10147	-2.28799	24	1	0.0108696	92	20694	Robo2
GO:0045939	negative regulation of steroid metabolic process	0.10147	-2.28799	24	1	0.0108696	92	20694	Hrh1
GO:0042423	catecholamine biosynthetic process	0.10147	-2.28799	24	1	0.0108696	92	20694	Epas1
GO:0090280	positive regulation of calcium ion import	0.10147	-2.28799	24	1	0.0108696	92	20694	Cxcr4
GO:0009713	catechol-containing compound biosynthetic process	0.10147	-2.28799	24	1	0.0108696	92	20694	Epas1
GO:0001829	trophectodermal cell differentiation	0.10147	-2.28799	24	1	0.0108696	92	20694	Tead4
GO:0099171	presynaptic modulation of chemical synaptic transmission	0.10147	-2.28799	24	1	0.0108696	92	20694	Syt2
GO:0009966	regulation of signal transduction	0.10255	-2.2774	2769	17	0.184783	92	20694	Crk,Robo2,Ncoa2,Net1,Map4k4,Syp,Pid1,Ube2b,Bcl6,Dusp22,Rptor,Pak3,Litaf,Minar1,Arhgef25,Syne1,Map3k14
GO:0010556	regulation of macromolecule biosynthetic process	0.103358	-2.26956	3370	20	0.217391	92	20694	Ncoa2,Tbx3,Ube2b,Pid1,Bcl6,Mical2,Gsx1,Dusp22,Hmx2,Rptor,Pak3,Cxcr3,Litaf,Nfatc2,Cdk5rap2,Mixl1,Epas1,Ddx20,Tead4,Ikzf2
GO:0015718	monocarboxylic acid transport	0.103967	-2.26368	123	2	0.0217391	92	20694	Slc10a7,Acsl4
GO:0008015	blood circulation	0.104315	-2.26034	402	4	0.0434783	92	20694	Qrfp,Hrh1,Cxcr4,Nedd4l
GO:0019318	hexose metabolic process	0.105378	-2.2502	124	2	0.0217391	92	20694	Galm,Pmm1
GO:0071560	cellular response to transforming growth factor beta stimulus	0.105378	-2.2502	124	2	0.0217391	92	20694	Crk,Dusp22
GO:0055076	transition metal ion homeostasis	0.105378	-2.2502	124	2	0.0217391	92	20694	Ank1,Epas1
GO:0070193	synaptonemal complex organization	0.105469	-2.24934	25	1	0.0108696	92	20694	Ube2b
GO:0050858	negative regulation of antigen receptor-mediated signaling pathway	0.105469	-2.24934	25	1	0.0108696	92	20694	Dusp22
GO:0018200	peptidyl-glutamic acid modification	0.105469	-2.24934	25	1	0.0108696	92	20694	Ttll7
GO:0051894	positive regulation of focal adhesion assembly	0.105469	-2.24934	25	1	0.0108696	92	20694	Map4k4
GO:0090344	negative regulation of cell aging	0.105469	-2.24934	25	1	0.0108696	92	20694	Bcl6
GO:0015721	bile acid and bile salt transport	0.105469	-2.24934	25	1	0.0108696	92	20694	Slc10a7
GO:0030041	actin filament polymerization	0.105469	-2.24934	25	1	0.0108696	92	20694	Micall2
GO:0035024	negative regulation of Rho protein signal transduction	0.105469	-2.24934	25	1	0.0108696	92	20694	Bcl6
GO:0050951	sensory perception of temperature stimulus	0.105469	-2.24934	25	1	0.0108696	92	20694	Cxcr4
GO:1904376	negative regulation of protein localization to cell periphery	0.105469	-2.24934	25	1	0.0108696	92	20694	Pid1
GO:1901739	regulation of myoblast fusion	0.105469	-2.24934	25	1	0.0108696	92	20694	Nfatc2
GO:0048872	homeostasis of number of cells	0.1077	-2.22841	258	3	0.0326087	92	20694	Ank1,Epas1,Bcl6
GO:1901380	negative regulation of potassium ion transmembrane transport	0.109451	-2.21228	26	1	0.0108696	92	20694	Nedd4l
GO:0046365	monosaccharide catabolic process	0.109451	-2.21228	26	1	0.0108696	92	20694	Galm
GO:1901532	regulation of hematopoietic progenitor cell differentiation	0.109451	-2.21228	26	1	0.0108696	92	20694	Mixl1
GO:0070830	bicellular tight junction assembly	0.109451	-2.21228	26	1	0.0108696	92	20694	Micall2
GO:0071354	cellular response to interleukin-6	0.109451	-2.21228	26	1	0.0108696	92	20694	Pid1
GO:0099172	presynapse organization	0.109451	-2.21228	26	1	0.0108696	92	20694	Cntn5
GO:0010829	negative regulation of glucose transmembrane transport	0.109451	-2.21228	26	1	0.0108696	92	20694	Pid1
GO:1903579	negative regulation of ATP metabolic process	0.109451	-2.21228	26	1	0.0108696	92	20694	Pid1
GO:0006779	porphyrin-containing compound biosynthetic process	0.109451	-2.21228	26	1	0.0108696	92	20694	Ank1
GO:0060444	branching involved in mammary gland duct morphogenesis	0.109451	-2.21228	26	1	0.0108696	92	20694	Tbx3
GO:0003006	developmental process involved in reproduction	0.109587	-2.21103	736	6	0.0652174	92	20694	Ddx20,Cxcr4,Ube2b,Tbx3,Mir135a-2,Epas1
GO:0008037	cell recognition	0.109641	-2.21054	127	2	0.0217391	92	20694	Cntn5,Robo2
GO:0022857	transmembrane transporter activity	0.109641	-2.21054	127	2	0.0217391	92	20694	Slc35f1,Slc25a26
GO:0051048	negative regulation of secretion	0.110495	-2.20278	261	3	0.0326087	92	20694	Acsl4,Map4k4,Rptor
GO:0030595	leukocyte chemotaxis	0.111072	-2.19757	128	2	0.0217391	92	20694	Cxcr3,Hrh1
GO:0044093	positive regulation of molecular function	0.111324	-2.19531	1641	11	0.119565	92	20694	Rasa1,Map4k4,Tbc1d22a,Net1,Nedd4l,Usp50,Crk,Pak3,Asap1,Map3k14,Rptor
GO:0003013	circulatory system process	0.111472	-2.19398	412	4	0.0434783	92	20694	Nedd4l,Cxcr4,Qrfp,Hrh1
GO:0045785	positive regulation of cell adhesion	0.111472	-2.19398	412	4	0.0434783	92	20694	Bcl6,Crk,Map4k4,Net1
GO:0003700	DNA-binding transcription factor activity	0.111688	-2.19205	740	6	0.0652174	92	20694	Bcl6,Ikzf2,Tbx3,Epas1,Tead4,Nfatc2
GO:0048512	circadian behavior	0.113415	-2.1767	27	1	0.0108696	92	20694	Ncoa2
GO:0031929	TOR signaling	0.113415	-2.1767	27	1	0.0108696	92	20694	Rptor
GO:0033014	tetrapyrrole biosynthetic process	0.113415	-2.1767	27	1	0.0108696	92	20694	Ank1
GO:0051446	positive regulation of meiotic cell cycle	0.113415	-2.1767	27	1	0.0108696	92	20694	Ube2b
GO:0061003	positive regulation of dendritic spine morphogenesis	0.113415	-2.1767	27	1	0.0108696	92	20694	Pak3
GO:0120192	tight junction assembly	0.113415	-2.1767	27	1	0.0108696	92	20694	Micall2
GO:0090398	cellular senescence	0.113415	-2.1767	27	1	0.0108696	92	20694	Tbx3
GO:0003085	negative regulation of systemic arterial blood pressure	0.113415	-2.1767	27	1	0.0108696	92	20694	Nedd4l
GO:0030295	protein kinase activator activity	0.113415	-2.1767	27	1	0.0108696	92	20694	Rptor
GO:0031342	negative regulation of cell killing	0.113415	-2.1767	27	1	0.0108696	92	20694	Crk
GO:0046639	negative regulation of alpha-beta T cell differentiation	0.113415	-2.1767	27	1	0.0108696	92	20694	Bcl6
GO:0051272	positive regulation of cellular component movement	0.1138	-2.17331	576	5	0.0543478	92	20694	Bcl6,Pak3,Cxcr4,Map4k4,Crk
GO:0001936	regulation of endothelial cell proliferation	0.11395	-2.172	130	2	0.0217391	92	20694	Rptor,Cxcr3
GO:0071559	response to transforming growth factor beta	0.11395	-2.172	130	2	0.0217391	92	20694	Dusp22,Crk
GO:1903038	negative regulation of leukocyte cell-cell adhesion	0.115395	-2.15939	131	2	0.0217391	92	20694	Dusp22,Bcl6
GO:0050864	regulation of B cell activation	0.115395	-2.15939	131	2	0.0217391	92	20694	Nfatc2,Bcl6
GO:0010648	negative regulation of cell communication	0.115578	-2.15781	1281	9	0.0978261	92	20694	Bcl6,Ube2b,Pid1,Minar1,Map4k4,Litaf,Syne1,Rptor,Dusp22
GO:0001933	negative regulation of protein phosphorylation	0.11661	-2.14892	419	4	0.0434783	92	20694	Pid1,Ube2b,Dusp22,Rptor
GO:0032369	negative regulation of lipid transport	0.117362	-2.1425	28	1	0.0108696	92	20694	Acsl4
GO:0070076	histone lysine demethylation	0.117362	-2.1425	28	1	0.0108696	92	20694	Ube2b
GO:0070741	response to interleukin-6	0.117362	-2.1425	28	1	0.0108696	92	20694	Pid1
GO:1901658	glycosyl compound catabolic process	0.117362	-2.1425	28	1	0.0108696	92	20694	Cda
GO:0032891	negative regulation of organic acid transport	0.117362	-2.1425	28	1	0.0108696	92	20694	Acsl4
GO:0045589	regulation of regulatory T cell differentiation	0.117362	-2.1425	28	1	0.0108696	92	20694	Bcl6
GO:0090312	positive regulation of protein deacetylation	0.117362	-2.1425	28	1	0.0108696	92	20694	Bcl6
GO:0038061	NIK/NF-kappaB signaling	0.117362	-2.1425	28	1	0.0108696	92	20694	Map3k14
GO:0023057	negative regulation of signaling	0.117613	-2.14035	1286	9	0.0978261	92	20694	Syne1,Dusp22,Rptor,Map4k4,Litaf,Ube2b,Pid1,Bcl6,Minar1
GO:0051928	positive regulation of calcium ion transport	0.118301	-2.13452	133	2	0.0217391	92	20694	Cxcr4,Cxcr3
GO:0034763	negative regulation of transmembrane transport	0.118301	-2.13452	133	2	0.0217391	92	20694	Pid1,Nedd4l
GO:0006869	lipid transport	0.119049	-2.12822	270	3	0.0326087	92	20694	Ano4,Acsl4,Slc10a7
GO:0006996	organelle organization	0.119241	-2.12661	3031	18	0.195652	92	20694	Dnah8,Gan,Hyls1,Bcl6,Mical2,Ube2b,Micall2,Pid1,Hormad2,Syne1,Asap1,Nme8,Retreg1,Usp50,Mgme1,Epas1,Cdk5rap2,Rab38
GO:0050671	positive regulation of lymphocyte proliferation	0.119761	-2.12225	134	2	0.0217391	92	20694	Bcl6,Nfatc2
GO:0099003	vesicle-mediated transport in synapse	0.119761	-2.12225	134	2	0.0217391	92	20694	Syp,Syt2
GO:0051253	negative regulation of RNA metabolic process	0.120082	-2.11958	1292	9	0.0978261	92	20694	Ncoa2,Nfatc2,Bcl6,Tbx3,Ube2b,Epas1,Gsx1,Ddx20,Dusp22
GO:0043951	negative regulation of cAMP-mediated signaling	0.121291	-2.10956	29	1	0.0108696	92	20694	Ube2b
GO:0000387	spliceosomal snRNP assembly	0.121291	-2.10956	29	1	0.0108696	92	20694	Ddx20
GO:0010800	positive regulation of peptidyl-threonine phosphorylation	0.121291	-2.10956	29	1	0.0108696	92	20694	Rptor
GO:0031116	positive regulation of microtubule polymerization	0.121291	-2.10956	29	1	0.0108696	92	20694	Cdk5rap2
GO:0016577	histone demethylation	0.121291	-2.10956	29	1	0.0108696	92	20694	Ube2b
GO:0120193	tight junction organization	0.121291	-2.10956	29	1	0.0108696	92	20694	Micall2
GO:0006958	complement activation, classical pathway	0.121291	-2.10956	29	1	0.0108696	92	20694	Cr2
GO:0006739	NADP metabolic process	0.121291	-2.10956	29	1	0.0108696	92	20694	Rpia
GO:0007622	rhythmic behavior	0.121291	-2.10956	29	1	0.0108696	92	20694	Ncoa2
GO:0031327	negative regulation of cellular biosynthetic process	0.122215	-2.10197	1483	10	0.108696	92	20694	Nfatc2,Ncoa2,Bcl6,Ube2b,Pid1,Tbx3,Epas1,Gsx1,Ddx20,Dusp22
GO:0040017	positive regulation of locomotion	0.122524	-2.09945	590	5	0.0543478	92	20694	Crk,Cxcr3,Map4k4,Cxcr4,Pak3
GO:0032946	positive regulation of mononuclear cell proliferation	0.122695	-2.09806	136	2	0.0217391	92	20694	Bcl6,Nfatc2
GO:0046660	female sex differentiation	0.122695	-2.09806	136	2	0.0217391	92	20694	Mir135a-2,Tbx3
GO:0007264	small GTPase mediated signal transduction	0.122928	-2.09616	274	3	0.0326087	92	20694	Usp50,Bcl6,Rab38
GO:0042692	muscle cell differentiation	0.122928	-2.09616	274	3	0.0326087	92	20694	Nfatc2,Syne1,Tbx3
GO:0048026	positive regulation of mRNA splicing, via spliceosome	0.125203	-2.07782	30	1	0.0108696	92	20694	Hmx2
GO:0051298	centrosome duplication	0.125203	-2.07782	30	1	0.0108696	92	20694	Cdk5rap2
GO:0034030	ribonucleoside bisphosphate biosynthetic process	0.125203	-2.07782	30	1	0.0108696	92	20694	Acsl4
GO:0034033	purine nucleoside bisphosphate biosynthetic process	0.125203	-2.07782	30	1	0.0108696	92	20694	Acsl4
GO:0031645	negative regulation of nervous system process	0.125203	-2.07782	30	1	0.0108696	92	20694	Syne1
GO:0000132	establishment of mitotic spindle orientation	0.125203	-2.07782	30	1	0.0108696	92	20694	Cdk5rap2
GO:0003148	outflow tract septum morphogenesis	0.125203	-2.07782	30	1	0.0108696	92	20694	Robo2
GO:0097502	mannosylation	0.125203	-2.07782	30	1	0.0108696	92	20694	Dpy19l1
GO:0061099	negative regulation of protein tyrosine kinase activity	0.125203	-2.07782	30	1	0.0108696	92	20694	Dusp22
GO:0001706	endoderm formation	0.125203	-2.07782	30	1	0.0108696	92	20694	Mixl1
GO:0048714	positive regulation of oligodendrocyte differentiation	0.125203	-2.07782	30	1	0.0108696	92	20694	Cxcr4
GO:0051452	intracellular pH reduction	0.125203	-2.07782	30	1	0.0108696	92	20694	Rab38
GO:0033866	nucleoside bisphosphate biosynthetic process	0.125203	-2.07782	30	1	0.0108696	92	20694	Acsl4
GO:0070979	protein K11-linked ubiquitination	0.125203	-2.07782	30	1	0.0108696	92	20694	Ube2b
GO:1900117	regulation of execution phase of apoptosis	0.125203	-2.07782	30	1	0.0108696	92	20694	Cxcr3
GO:0060143	positive regulation of syncytium formation by plasma membrane fusion	0.125203	-2.07782	30	1	0.0108696	92	20694	Nfatc2
GO:0046928	regulation of neurotransmitter secretion	0.125646	-2.07429	138	2	0.0217391	92	20694	Syp,Syt2
GO:0050921	positive regulation of chemotaxis	0.128614	-2.05094	140	2	0.0217391	92	20694	Cxcr3,Cxcr4
GO:0061041	regulation of wound healing	0.128614	-2.05094	140	2	0.0217391	92	20694	Crk,Cxcr4
GO:0045926	negative regulation of growth	0.128832	-2.04924	280	3	0.0326087	92	20694	Cda,Bcl6,Minar1
GO:1901976	regulation of cell cycle checkpoint	0.129098	-2.04719	31	1	0.0108696	92	20694	Cdk5rap2
GO:0071108	protein K48-linked deubiquitination	0.129098	-2.04719	31	1	0.0108696	92	20694	Usp50
GO:0070286	axonemal dynein complex assembly	0.129098	-2.04719	31	1	0.0108696	92	20694	Dnah8
GO:0031063	regulation of histone deacetylation	0.129098	-2.04719	31	1	0.0108696	92	20694	Bcl6
GO:0006482	protein demethylation	0.129098	-2.04719	31	1	0.0108696	92	20694	Ube2b
GO:1905476	negative regulation of protein localization to membrane	0.129098	-2.04719	31	1	0.0108696	92	20694	Pid1
GO:2000515	negative regulation of CD4-positive, alpha-beta T cell activation	0.129098	-2.04719	31	1	0.0108696	92	20694	Bcl6
GO:0070536	protein K63-linked deubiquitination	0.129098	-2.04719	31	1	0.0108696	92	20694	Usp50
GO:0007097	nuclear migration	0.129098	-2.04719	31	1	0.0108696	92	20694	Syne1
GO:0001956	positive regulation of neurotransmitter secretion	0.129098	-2.04719	31	1	0.0108696	92	20694	Syt2
GO:1905314	semi-lunar valve development	0.129098	-2.04719	31	1	0.0108696	92	20694	Robo2
GO:0008214	protein dealkylation	0.129098	-2.04719	31	1	0.0108696	92	20694	Ube2b
GO:0050718	positive regulation of interleukin-1 beta secretion	0.129098	-2.04719	31	1	0.0108696	92	20694	Usp50
GO:0045662	negative regulation of myoblast differentiation	0.129098	-2.04719	31	1	0.0108696	92	20694	Tbx3
GO:1903393	positive regulation of adherens junction organization	0.129098	-2.04719	31	1	0.0108696	92	20694	Map4k4
GO:0002828	regulation of type 2 immune response	0.129098	-2.04719	31	1	0.0108696	92	20694	Bcl6
GO:0031400	negative regulation of protein modification process	0.129594	-2.04335	601	5	0.0543478	92	20694	Rptor,Dusp22,Pid1,Ube2b,Minar1
GO:0046907	intracellular transport	0.130399	-2.03715	1132	8	0.0869565	92	20694	Rab38,Micall2,Tbc1d22a,Arl8b,Pmm1,Ank1,Syne1,Bcap29
GO:0001764	neuron migration	0.131598	-2.028	142	2	0.0217391	92	20694	Crk,Cxcr4
GO:0120161	regulation of cold-induced thermogenesis	0.131598	-2.028	142	2	0.0217391	92	20694	Cxcr4,Epas1
GO:0007162	negative regulation of cell adhesion	0.131822	-2.0263	283	3	0.0326087	92	20694	Dusp22,Bcl6,Rasa1
GO:0060341	regulation of cellular localization	0.132459	-2.02148	955	7	0.076087	92	20694	Nedd4l,Map4k4,Syne1,Cxcr3,Syp,Syt2,Pid1
GO:0051642	centrosome localization	0.132975	-2.01759	32	1	0.0108696	92	20694	Syne1
GO:0045047	protein targeting to ER	0.132975	-2.01759	32	1	0.0108696	92	20694	Pmm1
GO:0060306	regulation of membrane repolarization	0.132975	-2.01759	32	1	0.0108696	92	20694	Nedd4l
GO:0051150	regulation of smooth muscle cell differentiation	0.132975	-2.01759	32	1	0.0108696	92	20694	Nfatc2
GO:0007617	mating behavior	0.132975	-2.01759	32	1	0.0108696	92	20694	Ncoa2
GO:2000191	regulation of fatty acid transport	0.132975	-2.01759	32	1	0.0108696	92	20694	Acsl4
GO:0070665	positive regulation of leukocyte proliferation	0.133097	-2.01668	143	2	0.0217391	92	20694	Nfatc2,Bcl6
GO:0002429	immune response-activating cell surface receptor signaling pathway	0.133097	-2.01668	143	2	0.0217391	92	20694	Cr2,Nfatc2
GO:0007613	memory	0.133097	-2.01668	143	2	0.0217391	92	20694	Hrh1,Sorcs3
GO:0051640	organelle localization	0.133418	-2.01427	441	4	0.0434783	92	20694	Syne1,Ube2b,Cdk5rap2,Arl8b
GO:0050790	regulation of catalytic activity	0.133944	-2.01034	2089	13	0.141304	92	20694	Tbc1d22a,Map4k4,Net1,Usp50,Crk,Bcl6,Sfi1,Rasa1,Rptor,Dusp22,Pak3,Asap1,Map3k14
GO:0046330	positive regulation of JNK cascade	0.134599	-2.00546	144	2	0.0217391	92	20694	Dusp22,Map4k4
GO:0002082	regulation of oxidative phosphorylation	0.136836	-1.98897	33	1	0.0108696	92	20694	Lexm
GO:0040001	establishment of mitotic spindle localization	0.136836	-1.98897	33	1	0.0108696	92	20694	Cdk5rap2
GO:0061842	microtubule organizing center localization	0.136836	-1.98897	33	1	0.0108696	92	20694	Syne1
GO:1901890	positive regulation of cell junction assembly	0.136836	-1.98897	33	1	0.0108696	92	20694	Map4k4
GO:0031112	positive regulation of microtubule polymerization or depolymerization	0.136836	-1.98897	33	1	0.0108696	92	20694	Cdk5rap2
GO:0050931	pigment cell differentiation	0.136836	-1.98897	33	1	0.0108696	92	20694	Rab38
GO:0043114	regulation of vascular permeability	0.136836	-1.98897	33	1	0.0108696	92	20694	Hrh1
GO:0009225	nucleotide-sugar metabolic process	0.136836	-1.98897	33	1	0.0108696	92	20694	Pmm1
GO:0086002	cardiac muscle cell action potential involved in contraction	0.136836	-1.98897	33	1	0.0108696	92	20694	Nedd4l
GO:0014904	myotube cell development	0.136836	-1.98897	33	1	0.0108696	92	20694	Nfatc2
GO:2000036	regulation of stem cell population maintenance	0.136836	-1.98897	33	1	0.0108696	92	20694	Tead4
GO:1905606	regulation of presynapse assembly	0.136836	-1.98897	33	1	0.0108696	92	20694	Mdga2
GO:0003206	cardiac chamber morphogenesis	0.139129	-1.97235	147	2	0.0217391	92	20694	Robo2,Tbx3
GO:0015893	drug transport	0.139129	-1.97235	147	2	0.0217391	92	20694	Slc25a26,Slc35f3
GO:0140013	meiotic nuclear division	0.140646	-1.96151	148	2	0.0217391	92	20694	Ube2b,Hormad2
GO:0050716	positive regulation of interleukin-1 secretion	0.140679	-1.96127	34	1	0.0108696	92	20694	Usp50
GO:0050853	B cell receptor signaling pathway	0.140679	-1.96127	34	1	0.0108696	92	20694	Nfatc2
GO:0030808	regulation of nucleotide biosynthetic process	0.140679	-1.96127	34	1	0.0108696	92	20694	Pid1
GO:0031338	regulation of vesicle fusion	0.140679	-1.96127	34	1	0.0108696	92	20694	Syt2
GO:0002455	humoral immune response mediated by circulating immunoglobulin	0.140679	-1.96127	34	1	0.0108696	92	20694	Cr2
GO:0035116	embryonic hindlimb morphogenesis	0.140679	-1.96127	34	1	0.0108696	92	20694	Tbx3
GO:0003203	endocardial cushion morphogenesis	0.140679	-1.96127	34	1	0.0108696	92	20694	Robo2
GO:0097366	response to bronchodilator	0.140679	-1.96127	34	1	0.0108696	92	20694	Crk
GO:0050869	negative regulation of B cell activation	0.140679	-1.96127	34	1	0.0108696	92	20694	Bcl6
GO:0009651	response to salt stress	0.140679	-1.96127	34	1	0.0108696	92	20694	Nedd4l
GO:1900371	regulation of purine nucleotide biosynthetic process	0.140679	-1.96127	34	1	0.0108696	92	20694	Pid1
GO:0045445	myoblast differentiation	0.140679	-1.96127	34	1	0.0108696	92	20694	Epas1
GO:0050801	ion homeostasis	0.141428	-1.95596	793	6	0.0652174	92	20694	Nedd4l,Cxcr4,Cxcr3,Ank1,Epas1,Rab38
GO:0007565	female pregnancy	0.142167	-1.95075	149	2	0.0217391	92	20694	Tead4,Acsl4
GO:0051240	positive regulation of multicellular organismal process	0.142256	-1.95013	1917	12	0.130435	92	20694	Tead4,Cxcr4,Pak3,Hrh1,Map4k4,Cxcr3,Nedd4l,Usp50,Robo2,Bcl6,Syt2,Epas1
GO:0070647	protein modification by small protein conjugation or removal	0.142917	-1.94549	621	5	0.0543478	92	20694	Ube2b,Pdzrn4,Nedd4l,Usp50,Gan
GO:0098693	regulation of synaptic vesicle cycle	0.143692	-1.94008	150	2	0.0217391	92	20694	Syt2,Syp
GO:0019932	second-messenger-mediated signaling	0.144023	-1.93778	295	3	0.0326087	92	20694	Nfatc2,Cxcr3,Cxcr4
GO:0048013	ephrin receptor signaling pathway	0.144506	-1.93443	35	1	0.0108696	92	20694	Crk
GO:0097061	dendritic spine organization	0.144506	-1.93443	35	1	0.0108696	92	20694	Pak3
GO:0008045	motor neuron axon guidance	0.144506	-1.93443	35	1	0.0108696	92	20694	Cxcr4
GO:2000171	negative regulation of dendrite development	0.144506	-1.93443	35	1	0.0108696	92	20694	Asap1
GO:0002701	negative regulation of production of molecular mediator of immune response	0.144506	-1.93443	35	1	0.0108696	92	20694	Bcl6
GO:0051180	vitamin transport	0.144506	-1.93443	35	1	0.0108696	92	20694	Slc35f3
GO:0060142	regulation of syncytium formation by plasma membrane fusion	0.144506	-1.93443	35	1	0.0108696	92	20694	Nfatc2
GO:0033238	regulation of cellular amine metabolic process	0.144506	-1.93443	35	1	0.0108696	92	20694	Epas1
GO:0033363	secretory granule organization	0.144506	-1.93443	35	1	0.0108696	92	20694	Rab38
GO:1902116	negative regulation of organelle assembly	0.144506	-1.93443	35	1	0.0108696	92	20694	Cdk5rap2
GO:0045851	pH reduction	0.144506	-1.93443	35	1	0.0108696	92	20694	Rab38
GO:0010876	lipid localization	0.145057	-1.93063	296	3	0.0326087	92	20694	Acsl4,Slc10a7,Ano4
GO:0010035	response to inorganic substance	0.145421	-1.92812	456	4	0.0434783	92	20694	Nedd4l,Crk,Net1,Syt2
GO:0016567	protein ubiquitination	0.146236	-1.92253	457	4	0.0434783	92	20694	Ube2b,Gan,Nedd4l,Pdzrn4
GO:0050709	negative regulation of protein secretion	0.146752	-1.91901	152	2	0.0217391	92	20694	Map4k4,Rptor
GO:0051250	negative regulation of lymphocyte activation	0.146752	-1.91901	152	2	0.0217391	92	20694	Bcl6,Dusp22
GO:0007281	germ cell development	0.148172	-1.90938	299	3	0.0326087	92	20694	Cxcr4,Ddx20,Ube2b
GO:0055002	striated muscle cell development	0.148287	-1.90861	153	2	0.0217391	92	20694	Nfatc2,Tbx3
GO:0048169	regulation of long-term neuronal synaptic plasticity	0.148316	-1.90841	36	1	0.0108696	92	20694	Syp
GO:0072599	establishment of protein localization to endoplasmic reticulum	0.148316	-1.90841	36	1	0.0108696	92	20694	Pmm1
GO:0051294	establishment of spindle orientation	0.148316	-1.90841	36	1	0.0108696	92	20694	Cdk5rap2
GO:0071398	cellular response to fatty acid	0.148316	-1.90841	36	1	0.0108696	92	20694	Pid1
GO:0043297	apical junction assembly	0.148316	-1.90841	36	1	0.0108696	92	20694	Micall2
GO:0051647	nucleus localization	0.148316	-1.90841	36	1	0.0108696	92	20694	Syne1
GO:1990089	response to nerve growth factor	0.148316	-1.90841	36	1	0.0108696	92	20694	Crk
GO:1990090	cellular response to nerve growth factor stimulus	0.148316	-1.90841	36	1	0.0108696	92	20694	Crk
GO:0045746	negative regulation of Notch signaling pathway	0.148316	-1.90841	36	1	0.0108696	92	20694	Bcl6
GO:0040020	regulation of meiotic nuclear division	0.148316	-1.90841	36	1	0.0108696	92	20694	Ube2b
GO:0086003	cardiac muscle cell contraction	0.148316	-1.90841	36	1	0.0108696	92	20694	Nedd4l
GO:0035115	embryonic forelimb morphogenesis	0.148316	-1.90841	36	1	0.0108696	92	20694	Tbx3
GO:0042326	negative regulation of phosphorylation	0.148692	-1.90588	460	4	0.0434783	92	20694	Rptor,Dusp22,Pid1,Ube2b
GO:0051049	regulation of transport	0.149585	-1.89989	1936	12	0.130435	92	20694	Acsl4,Rasa1,Syp,Syt2,Pid1,Nedd4l,Usp50,Cxcr3,Map4k4,Rptor,Syne1,Cxcr4
GO:0051656	establishment of organelle localization	0.150261	-1.89538	301	3	0.0326087	92	20694	Syne1,Ube2b,Cdk5rap2
GO:0043065	positive regulation of apoptotic process	0.150493	-1.89384	632	5	0.0543478	92	20694	Ddx20,Net1,Cxcr3,Bcl6,Pak3
GO:0006810	transport	0.150925	-1.89097	3343	19	0.206522	92	20694	Ank1,Pmm1,Slc10a7,Hrh1,Arl8b,Syne1,Ano4,Rab38,Slc25a26,Slc35f3,Slc35f1,Acsl4,Bcap29,Micall2,Syt2,Tbx3,Syp,Tbc1d22a,Tmc3
GO:0031056	regulation of histone modification	0.151367	-1.88805	155	2	0.0217391	92	20694	Bcl6,Ube2b
GO:0002053	positive regulation of mesenchymal cell proliferation	0.152109	-1.88316	37	1	0.0108696	92	20694	Syne1
GO:0021884	forebrain neuron development	0.152109	-1.88316	37	1	0.0108696	92	20694	Robo2
GO:1903792	negative regulation of anion transport	0.152109	-1.88316	37	1	0.0108696	92	20694	Acsl4
GO:0099174	regulation of presynapse organization	0.152109	-1.88316	37	1	0.0108696	92	20694	Mdga2
GO:0070534	protein K63-linked ubiquitination	0.152109	-1.88316	37	1	0.0108696	92	20694	Ube2b
GO:0045191	regulation of isotype switching	0.152109	-1.88316	37	1	0.0108696	92	20694	Bcl6
GO:2000113	negative regulation of cellular macromolecule biosynthetic process	0.152839	-1.87837	1366	9	0.0978261	92	20694	Gsx1,Ddx20,Dusp22,Nfatc2,Ncoa2,Bcl6,Tbx3,Ube2b,Epas1
GO:0042325	regulation of phosphorylation	0.153015	-1.87722	1557	10	0.108696	92	20694	Lexm,Map4k4,Rasa1,Pid1,Ube2b,Dusp22,Rptor,Cxcr4,Map3k14,Pak3
GO:0043068	positive regulation of programmed cell death	0.153993	-1.87085	637	5	0.0543478	92	20694	Ddx20,Net1,Cxcr3,Bcl6,Pak3
GO:0048585	negative regulation of response to stimulus	0.154785	-1.86572	1561	10	0.108696	92	20694	Syne1,Dusp22,Map4k4,Litaf,Robo2,Crk,Pid1,Ube2b,Bcl6,Minar1
GO:0032501	multicellular organismal process	0.155037	-1.86409	7388	38	0.413043	92	20694	Ttll7,Cxcr3,Retreg1,Nfatc2,Mir135a-2,Qrfp,Syne1,Hrh1,Map4k4,Cntn4,Crk,Ube2b,Micall2,Tbx3,Hmx2,Mdga2,Nedd4l,Cntn5,Cr2,Cdk5rap2,Acsl4,Minar1,Epas1,Mixl1,Rasa1,Tead4,Cxcr4,Ddx20,Nme8,Sorcs3,Asap1,Ank1,Ncoa2,Robo2,Bcl6,Syt2,Gsx1,Pak3
GO:0000578	embryonic axis specification	0.155885	-1.85864	38	1	0.0108696	92	20694	Tbx3
GO:0010762	regulation of fibroblast migration	0.155885	-1.85864	38	1	0.0108696	92	20694	Pak3
GO:0086001	cardiac muscle cell action potential	0.155885	-1.85864	38	1	0.0108696	92	20694	Nedd4l
GO:0072595	maintenance of protein localization in organelle	0.155885	-1.85864	38	1	0.0108696	92	20694	Syne1
GO:0043267	negative regulation of potassium ion transport	0.155885	-1.85864	38	1	0.0108696	92	20694	Nedd4l
GO:0045981	positive regulation of nucleotide metabolic process	0.155885	-1.85864	38	1	0.0108696	92	20694	Pid1
GO:1900544	positive regulation of purine nucleotide metabolic process	0.155885	-1.85864	38	1	0.0108696	92	20694	Pid1
GO:0010831	positive regulation of myotube differentiation	0.155885	-1.85864	38	1	0.0108696	92	20694	Nfatc2
GO:0070570	regulation of neuron projection regeneration	0.155885	-1.85864	38	1	0.0108696	92	20694	Map4k4
GO:0006778	porphyrin-containing compound metabolic process	0.155885	-1.85864	38	1	0.0108696	92	20694	Ank1
GO:0060603	mammary gland duct morphogenesis	0.155885	-1.85864	38	1	0.0108696	92	20694	Tbx3
GO:0048247	lymphocyte chemotaxis	0.155885	-1.85864	38	1	0.0108696	92	20694	Cxcr3
GO:0032456	endocytic recycling	0.155885	-1.85864	38	1	0.0108696	92	20694	Micall2
GO:0060259	regulation of feeding behavior	0.155885	-1.85864	38	1	0.0108696	92	20694	Qrfp
GO:1903707	negative regulation of hemopoiesis	0.156011	-1.85783	158	2	0.0217391	92	20694	Bcl6,Mixl1
GO:0002460	adaptive immune response based on somatic recombination of immune receptors built from immunoglobulin superfamily domains	0.156011	-1.85783	158	2	0.0217391	92	20694	Bcl6,Cr2
GO:0002683	negative regulation of immune system process	0.156157	-1.85689	469	4	0.0434783	92	20694	Mixl1,Bcl6,Dusp22,Crk
GO:0045765	regulation of angiogenesis	0.156586	-1.85415	307	3	0.0326087	92	20694	Cxcr4,Cxcr3,Minar1
GO:0001934	positive regulation of protein phosphorylation	0.157261	-1.84985	1001	7	0.076087	92	20694	Pak3,Rasa1,Map3k14,Map4k4,Cxcr4,Rptor,Dusp22
GO:0030833	regulation of actin filament polymerization	0.157565	-1.84792	159	2	0.0217391	92	20694	Rasa1,Pak3
GO:0002768	immune response-regulating cell surface receptor signaling pathway	0.157565	-1.84792	159	2	0.0217391	92	20694	Nfatc2,Cr2
GO:1900087	positive regulation of G1/S transition of mitotic cell cycle	0.159644	-1.83481	39	1	0.0108696	92	20694	Rptor
GO:0021983	pituitary gland development	0.159644	-1.83481	39	1	0.0108696	92	20694	Gsx1
GO:0051261	protein depolymerization	0.159644	-1.83481	39	1	0.0108696	92	20694	Mical2
GO:0033059	cellular pigmentation	0.159644	-1.83481	39	1	0.0108696	92	20694	Rab38
GO:0045123	cellular extravasation	0.159644	-1.83481	39	1	0.0108696	92	20694	Crk
GO:0032008	positive regulation of TOR signaling	0.159644	-1.83481	39	1	0.0108696	92	20694	Rptor
GO:0046189	phenol-containing compound biosynthetic process	0.159644	-1.83481	39	1	0.0108696	92	20694	Epas1
GO:0004993	G protein-coupled serotonin receptor activity	0.159644	-1.83481	39	1	0.0108696	92	20694	Hrh1
GO:0098664	G protein-coupled serotonin receptor signaling pathway	0.159644	-1.83481	39	1	0.0108696	92	20694	Hrh1
GO:0001816	cytokine production	0.160682	-1.82833	161	2	0.0217391	92	20694	Nfatc2,Cxcr3
GO:0051188	cofactor biosynthetic process	0.160682	-1.82833	161	2	0.0217391	92	20694	Acsl4,Ank1
GO:0071902	positive regulation of protein serine/threonine kinase activity	0.161919	-1.82066	312	3	0.0326087	92	20694	Map3k14,Pak3,Rptor
GO:0045860	positive regulation of protein kinase activity	0.16206	-1.81979	476	4	0.0434783	92	20694	Rptor,Map4k4,Map3k14,Pak3
GO:0002792	negative regulation of peptide secretion	0.162245	-1.81865	162	2	0.0217391	92	20694	Map4k4,Rptor
GO:1904064	positive regulation of cation transmembrane transport	0.162245	-1.81865	162	2	0.0217391	92	20694	Nedd4l,Cxcr3
GO:0040012	regulation of locomotion	0.162924	-1.81447	1011	7	0.076087	92	20694	Pak3,Map4k4,Cxcr3,Cxcr4,Dusp22,Robo2,Crk
GO:0045747	positive regulation of Notch signaling pathway	0.163388	-1.81163	40	1	0.0108696	92	20694	Robo2
GO:0045622	regulation of T-helper cell differentiation	0.163388	-1.81163	40	1	0.0108696	92	20694	Bcl6
GO:0050856	regulation of T cell receptor signaling pathway	0.163388	-1.81163	40	1	0.0108696	92	20694	Dusp22
GO:0050706	regulation of interleukin-1 beta secretion	0.163388	-1.81163	40	1	0.0108696	92	20694	Usp50
GO:0001569	branching involved in blood vessel morphogenesis	0.163388	-1.81163	40	1	0.0108696	92	20694	Cxcr4
GO:0016574	histone ubiquitination	0.163388	-1.81163	40	1	0.0108696	92	20694	Ube2b
GO:2000772	regulation of cellular senescence	0.163388	-1.81163	40	1	0.0108696	92	20694	Bcl6
GO:0045911	positive regulation of DNA recombination	0.163388	-1.81163	40	1	0.0108696	92	20694	Ube2b
GO:1903046	meiotic cell cycle process	0.165379	-1.79952	164	2	0.0217391	92	20694	Hormad2,Ube2b
GO:0048754	branching morphogenesis of an epithelial tube	0.165379	-1.79952	164	2	0.0217391	92	20694	Cxcr4,Tbx3
GO:0023061	signal release	0.16695	-1.79006	165	2	0.0217391	92	20694	Tbx3,Syt2
GO:1905953	negative regulation of lipid localization	0.167114	-1.78908	41	1	0.0108696	92	20694	Acsl4
GO:0007210	serotonin receptor signaling pathway	0.167114	-1.78908	41	1	0.0108696	92	20694	Hrh1
GO:0033628	regulation of cell adhesion mediated by integrin	0.167114	-1.78908	41	1	0.0108696	92	20694	Crk
GO:0050685	positive regulation of mRNA processing	0.167114	-1.78908	41	1	0.0108696	92	20694	Hmx2
GO:2000008	regulation of protein localization to cell surface	0.167114	-1.78908	41	1	0.0108696	92	20694	Nedd4l
GO:0001937	negative regulation of endothelial cell proliferation	0.167114	-1.78908	41	1	0.0108696	92	20694	Cxcr3
GO:0051281	positive regulation of release of sequestered calcium ion into cytosol	0.167114	-1.78908	41	1	0.0108696	92	20694	Cxcr3
GO:0032459	regulation of protein oligomerization	0.167114	-1.78908	41	1	0.0108696	92	20694	Usp50
GO:0046326	positive regulation of glucose import	0.167114	-1.78908	41	1	0.0108696	92	20694	Rasa1
GO:0046627	negative regulation of insulin receptor signaling pathway	0.167114	-1.78908	41	1	0.0108696	92	20694	Pid1
GO:0030097	hemopoiesis	0.1676	-1.78618	656	5	0.0543478	92	20694	Epas1,Mixl1,Ank1,Bcl6,Cr2
GO:0051270	regulation of cellular component movement	0.1681	-1.78319	1020	7	0.076087	92	20694	Cxcr4,Map4k4,Cxcr3,Crk,Dusp22,Pak3,Bcl6
GO:0071495	cellular response to endogenous stimulus	0.1681	-1.78319	1020	7	0.076087	92	20694	Ncoa2,Rptor,Crk,Dusp22,Hrh1,Rasa1,Pid1
GO:0042221	response to chemical	0.168582	-1.78033	4862	26	0.282609	92	20694	Pak3,Rptor,Dusp22,Syp,Ube2b,Pid1,Syt2,Ncoa2,Robo2,Crk,Cntn4,Net1,Hrh1,Pmm1,Nme8,Cxcr4,Epas1,Rasa1,Cntn5,Mir135a-2,Slc25a26,Slc35f3,Nfatc2,Nedd4l,Litaf,Cxcr3
GO:0050804	modulation of chemical synaptic transmission	0.16906	-1.7775	658	5	0.0543478	92	20694	Sorcs3,Syt2,Hrh1,Syp,Syne1
GO:0048523	negative regulation of cellular process	0.169521	-1.77478	4654	25	0.271739	92	20694	Bcl6,Ube2b,Pid1,Tbx3,Sfi1,Map4k4,Cntn4,Ncoa2,Crk,Gsx1,Rptor,Dusp22,Cdk5rap2,Epas1,Minar1,Rasa1,Mixl1,Cxcr3,Nfatc2,Retreg1,Litaf,Cda,Asap1,Syne1,Ddx20
GO:0099177	regulation of trans-synaptic signaling	0.169791	-1.77318	659	5	0.0543478	92	20694	Syt2,Sorcs3,Hrh1,Syp,Syne1
GO:0007612	learning	0.1701	-1.77137	167	2	0.0217391	92	20694	Hrh1,Sorcs3
GO:0055001	muscle cell development	0.1701	-1.77137	167	2	0.0217391	92	20694	Tbx3,Nfatc2
GO:0010765	positive regulation of sodium ion transport	0.170824	-1.76712	42	1	0.0108696	92	20694	Nedd4l
GO:0001974	blood vessel remodeling	0.170824	-1.76712	42	1	0.0108696	92	20694	Epas1
GO:0006956	complement activation	0.170824	-1.76712	42	1	0.0108696	92	20694	Cr2
GO:0046636	negative regulation of alpha-beta T cell activation	0.170824	-1.76712	42	1	0.0108696	92	20694	Bcl6
GO:0051181	cofactor transport	0.170824	-1.76712	42	1	0.0108696	92	20694	Slc25a26
GO:0043270	positive regulation of ion transport	0.171656	-1.76226	321	3	0.0326087	92	20694	Nedd4l,Cxcr4,Cxcr3
GO:0051293	establishment of spindle localization	0.174518	-1.74573	43	1	0.0108696	92	20694	Cdk5rap2
GO:0032418	lysosome localization	0.174518	-1.74573	43	1	0.0108696	92	20694	Arl8b
GO:0009712	catechol-containing compound metabolic process	0.174518	-1.74573	43	1	0.0108696	92	20694	Epas1
GO:0010824	regulation of centrosome duplication	0.174518	-1.74573	43	1	0.0108696	92	20694	Cdk5rap2
GO:0008089	anterograde axonal transport	0.174518	-1.74573	43	1	0.0108696	92	20694	Arl8b
GO:0006584	catecholamine metabolic process	0.174518	-1.74573	43	1	0.0108696	92	20694	Epas1
GO:0007062	sister chromatid cohesion	0.174518	-1.74573	43	1	0.0108696	92	20694	Hormad2
GO:0031401	positive regulation of protein modification process	0.175415	-1.7406	1221	8	0.0869565	92	20694	Pak3,Map3k14,Cxcr4,Dusp22,Rptor,Bcl6,Rasa1,Map4k4
GO:0043271	negative regulation of ion transport	0.17643	-1.73483	171	2	0.0217391	92	20694	Nedd4l,Acsl4
GO:0032874	positive regulation of stress-activated MAPK cascade	0.178019	-1.72586	172	2	0.0217391	92	20694	Dusp22,Map4k4
GO:0031057	negative regulation of histone modification	0.178196	-1.72487	44	1	0.0108696	92	20694	Ube2b
GO:0007131	reciprocal meiotic recombination	0.178196	-1.72487	44	1	0.0108696	92	20694	Ube2b
GO:0042098	T cell proliferation	0.178196	-1.72487	44	1	0.0108696	92	20694	Cxcr4
GO:0007618	mating	0.178196	-1.72487	44	1	0.0108696	92	20694	Ncoa2
GO:0003156	regulation of animal organ formation	0.178196	-1.72487	44	1	0.0108696	92	20694	Robo2
GO:0070509	calcium ion import	0.178196	-1.72487	44	1	0.0108696	92	20694	Hrh1
GO:2000826	regulation of heart morphogenesis	0.178196	-1.72487	44	1	0.0108696	92	20694	Robo2
GO:0061061	muscle structure development	0.178484	-1.72326	495	4	0.0434783	92	20694	Tbx3,Epas1,Syne1,Nfatc2
GO:0070304	positive regulation of stress-activated protein kinase signaling cascade	0.17961	-1.71697	173	2	0.0217391	92	20694	Map4k4,Dusp22
GO:0042113	B cell activation	0.17961	-1.71697	173	2	0.0217391	92	20694	Bcl6,Cr2
GO:0032879	regulation of localization	0.180558	-1.71171	2818	16	0.173913	92	20694	Rptor,Dusp22,Pak3,Map4k4,Crk,Bcl6,Syt2,Pid1,Syp,Syne1,Cxcr4,Cxcr3,Nedd4l,Usp50,Acsl4,Rasa1
GO:0040013	negative regulation of locomotion	0.181559	-1.70617	330	3	0.0326087	92	20694	Robo2,Dusp22,Crk
GO:0090279	regulation of calcium ion import	0.181857	-1.70454	45	1	0.0108696	92	20694	Cxcr4
GO:1900077	negative regulation of cellular response to insulin stimulus	0.181857	-1.70454	45	1	0.0108696	92	20694	Pid1
GO:0017156	calcium-ion regulated exocytosis	0.181857	-1.70454	45	1	0.0108696	92	20694	Syt2
GO:0035825	homologous recombination	0.181857	-1.70454	45	1	0.0108696	92	20694	Ube2b
GO:1901570	fatty acid derivative biosynthetic process	0.181857	-1.70454	45	1	0.0108696	92	20694	Acsl4
GO:0035136	forelimb morphogenesis	0.181857	-1.70454	45	1	0.0108696	92	20694	Tbx3
GO:0048066	developmental pigmentation	0.181857	-1.70454	45	1	0.0108696	92	20694	Rab38
GO:0014059	regulation of dopamine secretion	0.181857	-1.70454	45	1	0.0108696	92	20694	Syt2
GO:0019098	reproductive behavior	0.181857	-1.70454	45	1	0.0108696	92	20694	Ncoa2
GO:0106027	neuron projection organization	0.181857	-1.70454	45	1	0.0108696	92	20694	Pak3
GO:0010464	regulation of mesenchymal cell proliferation	0.181857	-1.70454	45	1	0.0108696	92	20694	Syne1
GO:0033013	tetrapyrrole metabolic process	0.181857	-1.70454	45	1	0.0108696	92	20694	Ank1
GO:0032446	protein modification by small protein conjugation	0.182013	-1.70368	499	4	0.0434783	92	20694	Nedd4l,Gan,Pdzrn4,Ube2b
GO:0001667	ameboidal-type cell migration	0.182798	-1.69937	175	2	0.0217391	92	20694	Cxcr4,Mixl1
GO:0000209	protein polyubiquitination	0.184396	-1.69067	176	2	0.0217391	92	20694	Ube2b,Nedd4l
GO:0008064	regulation of actin polymerization or depolymerization	0.184396	-1.69067	176	2	0.0217391	92	20694	Rasa1,Pak3
GO:0031399	regulation of protein modification process	0.184598	-1.68957	1822	11	0.119565	92	20694	Bcl6,Pid1,Ube2b,Minar1,Rasa1,Map4k4,Pak3,Map3k14,Cxcr4,Rptor,Dusp22
GO:0017158	regulation of calcium ion-dependent exocytosis	0.185502	-1.68469	46	1	0.0108696	92	20694	Syt2
GO:0003197	endocardial cushion development	0.185502	-1.68469	46	1	0.0108696	92	20694	Robo2
GO:0046513	ceramide biosynthetic process	0.185502	-1.68469	46	1	0.0108696	92	20694	9130409I23Rik
GO:0021772	olfactory bulb development	0.185502	-1.68469	46	1	0.0108696	92	20694	Robo2
GO:0033120	positive regulation of RNA splicing	0.185502	-1.68469	46	1	0.0108696	92	20694	Hmx2
GO:0032007	negative regulation of TOR signaling	0.185502	-1.68469	46	1	0.0108696	92	20694	Minar1
GO:0010799	regulation of peptidyl-threonine phosphorylation	0.185502	-1.68469	46	1	0.0108696	92	20694	Rptor
GO:1903727	positive regulation of phospholipid metabolic process	0.185502	-1.68469	46	1	0.0108696	92	20694	Rab38
GO:0045429	positive regulation of nitric oxide biosynthetic process	0.185502	-1.68469	46	1	0.0108696	92	20694	Hrh1
GO:2000404	regulation of T cell migration	0.185502	-1.68469	46	1	0.0108696	92	20694	Crk
GO:0003254	regulation of membrane depolarization	0.185502	-1.68469	46	1	0.0108696	92	20694	Nedd4l
GO:1902532	negative regulation of intracellular signal transduction	0.186457	-1.67955	504	4	0.0434783	92	20694	Litaf,Ube2b,Bcl6,Minar1
GO:0010558	negative regulation of macromolecule biosynthetic process	0.186507	-1.67928	1434	9	0.0978261	92	20694	Epas1,Tbx3,Ube2b,Bcl6,Ncoa2,Nfatc2,Dusp22,Ddx20,Gsx1
GO:0060255	regulation of macromolecule metabolic process	0.186739	-1.67804	5565	29	0.315217	92	20694	Epas1,Minar1,Rasa1,Mixl1,Mir135a-2,Cdk5rap2,Nfatc2,Nedd4l,Litaf,Usp50,Cxcr3,Map3k14,Ikzf2,Tead4,Syne1,Cxcr4,Ddx20,Mical2,Bcl6,Ube2b,Tbx3,Pid1,Ncoa2,Map4k4,Pak3,Rptor,Hmx2,Dusp22,Gsx1
GO:1903034	regulation of response to wounding	0.187597	-1.67346	178	2	0.0217391	92	20694	Crk,Cxcr4
GO:0034767	positive regulation of ion transmembrane transport	0.187597	-1.67346	178	2	0.0217391	92	20694	Nedd4l,Cxcr3
GO:0001932	regulation of protein phosphorylation	0.188066	-1.67096	1437	9	0.0978261	92	20694	Pak3,Map3k14,Cxcr4,Dusp22,Rptor,Pid1,Ube2b,Rasa1,Map4k4
GO:0044089	positive regulation of cellular component biogenesis	0.188245	-1.67001	506	4	0.0434783	92	20694	Usp50,Map4k4,Asap1,Cdk5rap2
GO:0051641	cellular localization	0.188735	-1.66741	2030	12	0.130435	92	20694	Tbc1d22a,Syp,Micall2,Rab38,Cdk5rap2,Ube2b,Syt2,Syne1,Bcap29,Arl8b,Ank1,Pmm1
GO:0045910	negative regulation of DNA recombination	0.189131	-1.66531	47	1	0.0108696	92	20694	Bcl6
GO:1904407	positive regulation of nitric oxide metabolic process	0.189131	-1.66531	47	1	0.0108696	92	20694	Hrh1
GO:0050704	regulation of interleukin-1 secretion	0.189131	-1.66531	47	1	0.0108696	92	20694	Usp50
GO:0045581	negative regulation of T cell differentiation	0.189131	-1.66531	47	1	0.0108696	92	20694	Bcl6
GO:0035137	hindlimb morphogenesis	0.189131	-1.66531	47	1	0.0108696	92	20694	Tbx3
GO:0030857	negative regulation of epithelial cell differentiation	0.189131	-1.66531	47	1	0.0108696	92	20694	Tbx3
GO:0090342	regulation of cell aging	0.189131	-1.66531	47	1	0.0108696	92	20694	Bcl6
GO:0003179	heart valve morphogenesis	0.189131	-1.66531	47	1	0.0108696	92	20694	Robo2
GO:0045907	positive regulation of vasoconstriction	0.189131	-1.66531	47	1	0.0108696	92	20694	Hrh1
GO:0044706	multi-multicellular organism process	0.1892	-1.66495	179	2	0.0217391	92	20694	Acsl4,Tead4
GO:0030832	regulation of actin filament length	0.1892	-1.66495	179	2	0.0217391	92	20694	Rasa1,Pak3
GO:0032731	positive regulation of interleukin-1 beta production	0.192744	-1.64639	48	1	0.0108696	92	20694	Usp50
GO:0007249	I-kappaB kinase/NF-kappaB signaling	0.192744	-1.64639	48	1	0.0108696	92	20694	Map3k14
GO:0051653	spindle localization	0.192744	-1.64639	48	1	0.0108696	92	20694	Cdk5rap2
GO:1902808	positive regulation of cell cycle G1/S phase transition	0.192744	-1.64639	48	1	0.0108696	92	20694	Rptor
GO:0021988	olfactory lobe development	0.192744	-1.64639	48	1	0.0108696	92	20694	Robo2
GO:0007129	synapsis	0.192744	-1.64639	48	1	0.0108696	92	20694	Ube2b
GO:0050974	detection of mechanical stimulus involved in sensory perception	0.192744	-1.64639	48	1	0.0108696	92	20694	Cxcr4
GO:0002695	negative regulation of leukocyte activation	0.194022	-1.63978	182	2	0.0217391	92	20694	Dusp22,Bcl6
GO:0006936	muscle contraction	0.195633	-1.63151	183	2	0.0217391	92	20694	Cxcr4,Nedd4l
GO:0051588	regulation of neurotransmitter transport	0.195633	-1.63151	183	2	0.0217391	92	20694	Syp,Syt2
GO:0032956	regulation of actin cytoskeleton organization	0.19613	-1.62898	343	3	0.0326087	92	20694	Crk,Pak3,Rasa1
GO:0010942	positive regulation of cell death	0.196173	-1.62876	694	5	0.0543478	92	20694	Pak3,Bcl6,Cxcr3,Net1,Ddx20
GO:0072132	mesenchyme morphogenesis	0.196341	-1.6279	49	1	0.0108696	92	20694	Robo2
GO:0045332	phospholipid translocation	0.196341	-1.6279	49	1	0.0108696	92	20694	Ano4
GO:0007032	endosome organization	0.196341	-1.6279	49	1	0.0108696	92	20694	Usp50
GO:0000186	activation of MAPKK activity	0.196341	-1.6279	49	1	0.0108696	92	20694	Map3k14
GO:0051055	negative regulation of lipid biosynthetic process	0.196341	-1.6279	49	1	0.0108696	92	20694	Hrh1
GO:0042100	B cell proliferation	0.196341	-1.6279	49	1	0.0108696	92	20694	Cr2
GO:0097549	chromatin organization involved in negative regulation of transcription	0.196341	-1.6279	49	1	0.0108696	92	20694	Ube2b
GO:0006342	chromatin silencing	0.196341	-1.6279	49	1	0.0108696	92	20694	Ube2b
GO:0016192	vesicle-mediated transport	0.197533	-1.62185	1069	7	0.076087	92	20694	Syt2,Rab38,Micall2,Slc10a7,Syp,Ank1,Bcap29
GO:0033674	positive regulation of kinase activity	0.198177	-1.61859	517	4	0.0434783	92	20694	Map4k4,Rptor,Pak3,Map3k14
GO:0050796	regulation of insulin secretion	0.19886	-1.61515	185	2	0.0217391	92	20694	Rptor,Map4k4
GO:0045766	positive regulation of angiogenesis	0.19886	-1.61515	185	2	0.0217391	92	20694	Cxcr3,Cxcr4
GO:0098742	cell-cell adhesion via plasma-membrane adhesion molecules	0.19886	-1.61515	185	2	0.0217391	92	20694	Cntn5,Robo2
GO:0098916	anterograde trans-synaptic signaling	0.199534	-1.61177	346	3	0.0326087	92	20694	Hrh1,Syp,Syt2
GO:1902903	regulation of supramolecular fiber organization	0.199534	-1.61177	346	3	0.0326087	92	20694	Cdk5rap2,Pak3,Rasa1
GO:0007268	chemical synaptic transmission	0.199534	-1.61177	346	3	0.0326087	92	20694	Syt2,Syp,Hrh1
GO:0009892	negative regulation of metabolic process	0.199891	-1.60998	2869	16	0.173913	92	20694	Rptor,Dusp22,Gsx1,Ncoa2,Sfi1,Bcl6,Ube2b,Tbx3,Pid1,Ddx20,Hrh1,Nfatc2,Cda,Epas1,Minar1,Mir135a-2
GO:0030071	regulation of mitotic metaphase/anaphase transition	0.199923	-1.60982	50	1	0.0108696	92	20694	Cdk5rap2
GO:0010828	positive regulation of glucose transmembrane transport	0.199923	-1.60982	50	1	0.0108696	92	20694	Rasa1
GO:0006486	protein glycosylation	0.200476	-1.60706	186	2	0.0217391	92	20694	Pmm1,Dpy19l1
GO:0043413	macromolecule glycosylation	0.200476	-1.60706	186	2	0.0217391	92	20694	Pmm1,Dpy19l1
GO:0022408	negative regulation of cell-cell adhesion	0.200476	-1.60706	186	2	0.0217391	92	20694	Dusp22,Bcl6
GO:0051050	positive regulation of transport	0.201274	-1.60309	1075	7	0.076087	92	20694	Cxcr3,Syne1,Cxcr4,Nedd4l,Usp50,Syt2,Rasa1
GO:0030334	regulation of cell migration	0.201381	-1.60256	886	6	0.0652174	92	20694	Map4k4,Cxcr3,Cxcr4,Crk,Dusp22,Pak3
GO:0002822	regulation of adaptive immune response based on somatic recombination of immune receptors built from immunoglobulin superfamily domains	0.202094	-1.59902	187	2	0.0217391	92	20694	Bcl6,Dusp22
GO:0090311	regulation of protein deacetylation	0.203488	-1.59215	51	1	0.0108696	92	20694	Bcl6
GO:0061001	regulation of dendritic spine morphogenesis	0.203488	-1.59215	51	1	0.0108696	92	20694	Pak3
GO:0034204	lipid translocation	0.203488	-1.59215	51	1	0.0108696	92	20694	Ano4
GO:2000649	regulation of sodium ion transmembrane transporter activity	0.203488	-1.59215	51	1	0.0108696	92	20694	Nedd4l
GO:0043618	regulation of transcription from RNA polymerase II promoter in response to stress	0.203488	-1.59215	51	1	0.0108696	92	20694	Epas1
GO:0031113	regulation of microtubule polymerization	0.203488	-1.59215	51	1	0.0108696	92	20694	Cdk5rap2
GO:0048806	genitalia development	0.203488	-1.59215	51	1	0.0108696	92	20694	Tbx3
GO:0043410	positive regulation of MAPK cascade	0.205501	-1.5823	525	4	0.0434783	92	20694	Dusp22,Map4k4,Map3k14,Pak3
GO:0045787	positive regulation of cell cycle	0.206384	-1.57802	352	3	0.0326087	92	20694	Rptor,Ube2b,Tbx3
GO:0051247	positive regulation of protein metabolic process	0.206405	-1.57791	1669	10	0.108696	92	20694	Map4k4,Usp50,Nedd4l,Bcl6,Rasa1,Cxcr4,Dusp22,Rptor,Pak3,Map3k14
GO:0046328	regulation of JNK cascade	0.206956	-1.57525	190	2	0.0217391	92	20694	Map4k4,Dusp22
GO:1903305	regulation of regulated secretory pathway	0.206956	-1.57525	190	2	0.0217391	92	20694	Syt2,Syp
GO:0001954	positive regulation of cell-matrix adhesion	0.207038	-1.57485	52	1	0.0108696	92	20694	Map4k4
GO:0042269	regulation of natural killer cell mediated cytotoxicity	0.207038	-1.57485	52	1	0.0108696	92	20694	Crk
GO:0034446	substrate adhesion-dependent cell spreading	0.207038	-1.57485	52	1	0.0108696	92	20694	Micall2
GO:0043370	regulation of CD4-positive, alpha-beta T cell differentiation	0.207038	-1.57485	52	1	0.0108696	92	20694	Bcl6
GO:0070542	response to fatty acid	0.207038	-1.57485	52	1	0.0108696	92	20694	Pid1
GO:0048713	regulation of oligodendrocyte differentiation	0.207038	-1.57485	52	1	0.0108696	92	20694	Cxcr4
GO:0033044	regulation of chromosome organization	0.208679	-1.56696	354	3	0.0326087	92	20694	Ube2b,Cdk5rap2,Bcl6
GO:0055080	cation homeostasis	0.209486	-1.5631	711	5	0.0543478	92	20694	Cxcr4,Cxcr3,Ank1,Epas1,Rab38
GO:0001701	in utero embryonic development	0.21012	-1.56008	530	4	0.0434783	92	20694	Ube2b,Tbx3,Epas1,Tead4
GO:0051783	regulation of nuclear division	0.210205	-1.55967	192	2	0.0217391	92	20694	Cdk5rap2,Ube2b
GO:0071242	cellular response to ammonium ion	0.210572	-1.55793	53	1	0.0108696	92	20694	Hrh1
GO:0009948	anterior/posterior axis specification	0.210572	-1.55793	53	1	0.0108696	92	20694	Tbx3
GO:0002715	regulation of natural killer cell mediated immunity	0.210572	-1.55793	53	1	0.0108696	92	20694	Crk
GO:0098930	axonal transport	0.210572	-1.55793	53	1	0.0108696	92	20694	Arl8b
GO:0043624	cellular protein complex disassembly	0.210572	-1.55793	53	1	0.0108696	92	20694	Mical2
GO:0060443	mammary gland morphogenesis	0.210572	-1.55793	53	1	0.0108696	92	20694	Tbx3
GO:0045777	positive regulation of blood pressure	0.210572	-1.55793	53	1	0.0108696	92	20694	Qrfp
GO:1902099	regulation of metaphase/anaphase transition of cell cycle	0.210572	-1.55793	53	1	0.0108696	92	20694	Cdk5rap2
GO:0007566	embryo implantation	0.210572	-1.55793	53	1	0.0108696	92	20694	Tead4
GO:0007283	spermatogenesis	0.211976	-1.55128	532	4	0.0434783	92	20694	Syne1,Nme8,Bcl6,Ube2b
GO:0048167	regulation of synaptic plasticity	0.212134	-1.55054	357	3	0.0326087	92	20694	Syp,Hrh1,Sorcs3
GO:0048534	hematopoietic or lymphoid organ development	0.212662	-1.54805	715	5	0.0543478	92	20694	Mixl1,Ank1,Epas1,Cr2,Bcl6
GO:0045859	regulation of protein kinase activity	0.213459	-1.54431	716	5	0.0543478	92	20694	Dusp22,Rptor,Map4k4,Map3k14,Pak3
GO:0051590	positive regulation of neurotransmitter transport	0.214091	-1.54135	54	1	0.0108696	92	20694	Syt2
GO:2000648	positive regulation of stem cell proliferation	0.214091	-1.54135	54	1	0.0108696	92	20694	Tbx3
GO:0050922	negative regulation of chemotaxis	0.214091	-1.54135	54	1	0.0108696	92	20694	Robo2
GO:0098815	modulation of excitatory postsynaptic potential	0.214091	-1.54135	54	1	0.0108696	92	20694	Syne1
GO:0007163	establishment or maintenance of cell polarity	0.215087	-1.53671	195	2	0.0217391	92	20694	Cdk5rap2,Crk
GO:0061138	morphogenesis of a branching epithelium	0.215087	-1.53671	195	2	0.0217391	92	20694	Tbx3,Cxcr4
GO:0051493	regulation of cytoskeleton organization	0.215702	-1.53386	536	4	0.0434783	92	20694	Pak3,Cdk5rap2,Rasa1,Crk
GO:0030335	positive regulation of cell migration	0.215702	-1.53386	536	4	0.0434783	92	20694	Crk,Cxcr4,Map4k4,Pak3
GO:0030029	actin filament-based process	0.215702	-1.53386	536	4	0.0434783	92	20694	Nedd4l,Micall2,Mical2,Bcl6
GO:0010965	regulation of mitotic sister chromatid separation	0.217594	-1.52512	55	1	0.0108696	92	20694	Cdk5rap2
GO:0070252	actin-mediated cell contraction	0.217594	-1.52512	55	1	0.0108696	92	20694	Nedd4l
GO:0050886	endocrine process	0.217594	-1.52512	55	1	0.0108696	92	20694	Tbx3
GO:0046580	negative regulation of Ras protein signal transduction	0.217594	-1.52512	55	1	0.0108696	92	20694	Bcl6
GO:0050775	positive regulation of dendrite morphogenesis	0.217594	-1.52512	55	1	0.0108696	92	20694	Pak3
GO:0051046	regulation of secretion	0.218939	-1.51896	911	6	0.0652174	92	20694	Syt2,Acsl4,Syp,Map4k4,Rptor,Usp50
GO:0051052	regulation of DNA metabolic process	0.21908	-1.51832	363	3	0.0326087	92	20694	Ube2b,Bcl6,Pak3
GO:0099537	trans-synaptic signaling	0.21908	-1.51832	363	3	0.0326087	92	20694	Syt2,Hrh1,Syp
GO:0002376	immune system process	0.219475	-1.51652	1895	11	0.119565	92	20694	Cxcr4,Ank1,Map3k14,Hrh1,Cxcr3,Crk,Nfatc2,Cr2,Bcl6,Mixl1,Epas1
GO:0031324	negative regulation of cellular metabolic process	0.219684	-1.51556	2506	14	0.152174	92	20694	Minar1,Epas1,Sfi1,Tbx3,Pid1,Ube2b,Bcl6,Cda,Ncoa2,Nfatc2,Dusp22,Rptor,Ddx20,Gsx1
GO:2000377	regulation of reactive oxygen species metabolic process	0.219981	-1.51421	198	2	0.0217391	92	20694	Pid1,Hrh1
GO:1902275	regulation of chromatin organization	0.219981	-1.51421	198	2	0.0217391	92	20694	Ube2b,Bcl6
GO:0098771	inorganic ion homeostasis	0.220671	-1.51108	725	5	0.0543478	92	20694	Rab38,Ank1,Epas1,Cxcr4,Cxcr3
GO:0090303	positive regulation of wound healing	0.221082	-1.50922	56	1	0.0108696	92	20694	Cxcr4
GO:0045620	negative regulation of lymphocyte differentiation	0.221082	-1.50922	56	1	0.0108696	92	20694	Bcl6
GO:0051445	regulation of meiotic cell cycle	0.221082	-1.50922	56	1	0.0108696	92	20694	Ube2b
GO:0050854	regulation of antigen receptor-mediated signaling pathway	0.221082	-1.50922	56	1	0.0108696	92	20694	Dusp22
GO:0032732	positive regulation of interleukin-1 production	0.221082	-1.50922	56	1	0.0108696	92	20694	Usp50
GO:0043620	regulation of DNA-templated transcription in response to stress	0.221082	-1.50922	56	1	0.0108696	92	20694	Epas1
GO:0098813	nuclear chromosome segregation	0.223249	-1.49947	200	2	0.0217391	92	20694	Ube2b,Hormad2
GO:0002685	regulation of leukocyte migration	0.223249	-1.49947	200	2	0.0217391	92	20694	Cxcr3,Crk
GO:0003170	heart valve development	0.224554	-1.49364	57	1	0.0108696	92	20694	Robo2
GO:0001825	blastocyst formation	0.224554	-1.49364	57	1	0.0108696	92	20694	Tead4
GO:0045824	negative regulation of innate immune response	0.224554	-1.49364	57	1	0.0108696	92	20694	Crk
GO:0048260	positive regulation of receptor-mediated endocytosis	0.224554	-1.49364	57	1	0.0108696	92	20694	Syne1
GO:0051172	negative regulation of nitrogen compound metabolic process	0.225048	-1.49144	2313	13	0.141304	92	20694	Ncoa2,Nfatc2,Cda,Epas1,Minar1,Bcl6,Pid1,Ube2b,Tbx3,Rptor,Dusp22,Gsx1,Ddx20
GO:0043269	regulation of ion transport	0.226333	-1.48575	732	5	0.0543478	92	20694	Nedd4l,Cxcr4,Cxcr3,Acsl4,Syt2
GO:0022411	cellular component disassembly	0.226521	-1.48492	202	2	0.0217391	92	20694	Mical2,Retreg1
GO:0008217	regulation of blood pressure	0.226521	-1.48492	202	2	0.0217391	92	20694	Nedd4l,Qrfp
GO:0010629	negative regulation of gene expression	0.227237	-1.48176	1709	10	0.108696	92	20694	Mir135a-2,Bcl6,Tbx3,Ube2b,Epas1,Nfatc2,Ncoa2,Gsx1,Ddx20,Dusp22
GO:0048584	positive regulation of response to stimulus	0.227477	-1.48071	2114	12	0.130435	92	20694	Cr2,Ube2b,Map4k4,Cxcr3,Ncoa2,Nfatc2,Robo2,Pak3,Map3k14,Cxcr4,Rptor,Dusp22
GO:0097035	regulation of membrane lipid distribution	0.228011	-1.47836	58	1	0.0108696	92	20694	Ano4
GO:0045687	positive regulation of glial cell differentiation	0.228011	-1.47836	58	1	0.0108696	92	20694	Cxcr4
GO:0002889	regulation of immunoglobulin mediated immune response	0.228011	-1.47836	58	1	0.0108696	92	20694	Bcl6
GO:0046605	regulation of centrosome cycle	0.228011	-1.47836	58	1	0.0108696	92	20694	Cdk5rap2
GO:0070988	demethylation	0.228011	-1.47836	58	1	0.0108696	92	20694	Ube2b
GO:0050732	negative regulation of peptidyl-tyrosine phosphorylation	0.228011	-1.47836	58	1	0.0108696	92	20694	Dusp22
GO:0002712	regulation of B cell mediated immunity	0.228011	-1.47836	58	1	0.0108696	92	20694	Bcl6
GO:0050770	regulation of axonogenesis	0.228158	-1.47772	203	2	0.0217391	92	20694	Robo2,Pak3
GO:0050866	negative regulation of cell activation	0.228158	-1.47772	203	2	0.0217391	92	20694	Dusp22,Bcl6
GO:0051224	negative regulation of protein transport	0.228158	-1.47772	203	2	0.0217391	92	20694	Rptor,Map4k4
GO:0002819	regulation of adaptive immune response	0.228158	-1.47772	203	2	0.0217391	92	20694	Dusp22,Bcl6
GO:1904018	positive regulation of vasculature development	0.229797	-1.47056	204	2	0.0217391	92	20694	Cxcr3,Cxcr4
GO:0002757	immune response-activating signal transduction	0.229797	-1.47056	204	2	0.0217391	92	20694	Cr2,Nfatc2
GO:0048232	male gamete generation	0.230786	-1.46627	552	4	0.0434783	92	20694	Syne1,Ube2b,Bcl6,Nme8
GO:0051054	positive regulation of DNA metabolic process	0.231436	-1.46345	205	2	0.0217391	92	20694	Pak3,Ube2b
GO:0001763	morphogenesis of a branching structure	0.231436	-1.46345	205	2	0.0217391	92	20694	Tbx3,Cxcr4
GO:0070085	glycosylation	0.231436	-1.46345	205	2	0.0217391	92	20694	Dpy19l1,Pmm1
GO:0010524	positive regulation of calcium ion transport into cytosol	0.231453	-1.46338	59	1	0.0108696	92	20694	Cxcr3
GO:0051148	negative regulation of muscle cell differentiation	0.231453	-1.46338	59	1	0.0108696	92	20694	Nfatc2
GO:1903008	organelle disassembly	0.231453	-1.46338	59	1	0.0108696	92	20694	Retreg1
GO:0045814	negative regulation of gene expression, epigenetic	0.231453	-1.46338	59	1	0.0108696	92	20694	Ube2b
GO:1901016	regulation of potassium ion transmembrane transporter activity	0.231453	-1.46338	59	1	0.0108696	92	20694	Nedd4l
GO:1903428	positive regulation of reactive oxygen species biosynthetic process	0.231453	-1.46338	59	1	0.0108696	92	20694	Hrh1
GO:2000401	regulation of lymphocyte migration	0.231453	-1.46338	59	1	0.0108696	92	20694	Crk
GO:0045143	homologous chromosome segregation	0.231453	-1.46338	59	1	0.0108696	92	20694	Ube2b
GO:0006950	response to stress	0.231749	-1.4621	2948	16	0.173913	92	20694	Map3k14,Nme8,Mgme1,Epas1,Cr2,Nfatc2,Nedd4l,Cxcr3,Pak3,Rptor,Bcl6,Tbx3,Ube2b,Crk,Map4k4,Net1
GO:0019438	aromatic compound biosynthetic process	0.23204	-1.46085	739	5	0.0543478	92	20694	Tead4,Epas1,Acsl4,Pmm1,Ank1
GO:0001505	regulation of neurotransmitter levels	0.23429	-1.45119	376	3	0.0326087	92	20694	Hrh1,Syp,Syt2
GO:2000145	regulation of cell motility	0.234814	-1.44896	933	6	0.0652174	92	20694	Dusp22,Crk,Cxcr4,Map4k4,Cxcr3,Pak3
GO:0021515	cell differentiation in spinal cord	0.234879	-1.44868	60	1	0.0108696	92	20694	Gsx1
GO:0070301	cellular response to hydrogen peroxide	0.234879	-1.44868	60	1	0.0108696	92	20694	Net1
GO:1902017	regulation of cilium assembly	0.234879	-1.44868	60	1	0.0108696	92	20694	Syne1
GO:0001947	heart looping	0.234879	-1.44868	60	1	0.0108696	92	20694	Tbx3
GO:0045776	negative regulation of blood pressure	0.234879	-1.44868	60	1	0.0108696	92	20694	Nedd4l
GO:0099536	synaptic signaling	0.235468	-1.44618	377	3	0.0326087	92	20694	Syt2,Hrh1,Syp
GO:0090066	regulation of anatomical structure size	0.235554	-1.44581	557	4	0.0434783	92	20694	Rptor,Pak3,Hrh1,Rasa1
GO:1904950	negative regulation of establishment of protein localization	0.236358	-1.44241	208	2	0.0217391	92	20694	Rptor,Map4k4
GO:2000147	positive regulation of cell motility	0.236511	-1.44176	558	4	0.0434783	92	20694	Map4k4,Cxcr4,Crk,Pak3
GO:0016079	synaptic vesicle exocytosis	0.23829	-1.43426	61	1	0.0108696	92	20694	Syt2
GO:1902305	regulation of sodium ion transmembrane transport	0.23829	-1.43426	61	1	0.0108696	92	20694	Nedd4l
GO:0051058	negative regulation of small GTPase mediated signal transduction	0.23829	-1.43426	61	1	0.0108696	92	20694	Bcl6
GO:0072527	pyrimidine-containing compound metabolic process	0.23829	-1.43426	61	1	0.0108696	92	20694	Cda
GO:0034401	chromatin organization involved in regulation of transcription	0.23829	-1.43426	61	1	0.0108696	92	20694	Ube2b
GO:1905818	regulation of chromosome separation	0.23829	-1.43426	61	1	0.0108696	92	20694	Cdk5rap2
GO:0002520	immune system development	0.239439	-1.42946	748	5	0.0543478	92	20694	Mixl1,Ank1,Epas1,Cr2,Bcl6
GO:0006469	negative regulation of protein kinase activity	0.239642	-1.42861	210	2	0.0217391	92	20694	Rptor,Dusp22
GO:0043949	regulation of cAMP-mediated signaling	0.241687	-1.42011	62	1	0.0108696	92	20694	Ube2b
GO:0045454	cell redox homeostasis	0.241687	-1.42011	62	1	0.0108696	92	20694	Nme8
GO:0014911	positive regulation of smooth muscle cell migration	0.241687	-1.42011	62	1	0.0108696	92	20694	Crk
GO:1905268	negative regulation of chromatin organization	0.241687	-1.42011	62	1	0.0108696	92	20694	Ube2b
GO:0015908	fatty acid transport	0.241687	-1.42011	62	1	0.0108696	92	20694	Acsl4
GO:0003229	ventricular cardiac muscle tissue development	0.241687	-1.42011	62	1	0.0108696	92	20694	Tbx3
GO:0009119	ribonucleoside metabolic process	0.241687	-1.42011	62	1	0.0108696	92	20694	Cda
GO:0050982	detection of mechanical stimulus	0.241687	-1.42011	62	1	0.0108696	92	20694	Cxcr4
GO:0046579	positive regulation of Ras protein signal transduction	0.245068	-1.40622	63	1	0.0108696	92	20694	Map4k4
GO:1901264	carbohydrate derivative transport	0.245068	-1.40622	63	1	0.0108696	92	20694	Slc10a7
GO:0071479	cellular response to ionizing radiation	0.245068	-1.40622	63	1	0.0108696	92	20694	Net1
GO:0060999	positive regulation of dendritic spine development	0.245068	-1.40622	63	1	0.0108696	92	20694	Pak3
GO:0010830	regulation of myotube differentiation	0.245068	-1.40622	63	1	0.0108696	92	20694	Nfatc2
GO:0034762	regulation of transmembrane transport	0.245164	-1.40583	567	4	0.0434783	92	20694	Rasa1,Pid1,Nedd4l,Cxcr3
GO:0030100	regulation of endocytosis	0.246219	-1.40153	214	2	0.0217391	92	20694	Syne1,Nedd4l
GO:0009790	embryo development	0.248222	-1.39343	1147	7	0.076087	92	20694	Tbx3,Ube2b,Mixl1,Epas1,Acsl4,Tead4,Hmx2
GO:0061180	mammary gland epithelium development	0.248435	-1.39258	64	1	0.0108696	92	20694	Tbx3
GO:0009880	embryonic pattern specification	0.248435	-1.39258	64	1	0.0108696	92	20694	Tbx3
GO:0045661	regulation of myoblast differentiation	0.248435	-1.39258	64	1	0.0108696	92	20694	Tbx3
GO:0032970	regulation of actin filament-based process	0.250879	-1.38278	390	3	0.0326087	92	20694	Crk,Pak3,Rasa1
GO:0007507	heart development	0.250973	-1.38241	573	4	0.0434783	92	20694	Mixl1,Tbx3,Robo2,Cxcr4
GO:0006487	protein N-linked glycosylation	0.251786	-1.37917	65	1	0.0108696	92	20694	Pmm1
GO:0032482	Rab protein signal transduction	0.251786	-1.37917	65	1	0.0108696	92	20694	Rab38
GO:0050776	regulation of immune response	0.251916	-1.37866	763	5	0.0543478	92	20694	Crk,Dusp22,Nfatc2,Cr2,Bcl6
GO:0009314	response to radiation	0.252071	-1.37804	391	3	0.0326087	92	20694	Ube2b,Hrh1,Net1
GO:0007187	G protein-coupled receptor signaling pathway, coupled to cyclic nucleotide second messenger	0.25445	-1.36865	219	2	0.0217391	92	20694	Cxcr3,Hrh1
GO:0007492	endoderm development	0.255123	-1.36601	66	1	0.0108696	92	20694	Mixl1
GO:1903307	positive regulation of regulated secretory pathway	0.255123	-1.36601	66	1	0.0108696	92	20694	Syt2
GO:0048332	mesoderm morphogenesis	0.255123	-1.36601	66	1	0.0108696	92	20694	Tbx3
GO:2000514	regulation of CD4-positive, alpha-beta T cell activation	0.255123	-1.36601	66	1	0.0108696	92	20694	Bcl6
GO:0033047	regulation of mitotic sister chromatid segregation	0.255123	-1.36601	66	1	0.0108696	92	20694	Cdk5rap2
GO:0006641	triglyceride metabolic process	0.255123	-1.36601	66	1	0.0108696	92	20694	Acsl4
GO:0032922	circadian regulation of gene expression	0.255123	-1.36601	66	1	0.0108696	92	20694	Ncoa2
GO:0009605	response to external stimulus	0.255536	-1.36439	2171	12	0.130435	92	20694	Cr2,Rab38,Cntn5,Crk,Litaf,Robo2,Cntn4,Cxcr3,Map3k14,Hrh1,Rptor,Cxcr4
GO:0022407	regulation of cell-cell adhesion	0.255653	-1.36394	394	3	0.0326087	92	20694	Mdga2,Dusp22,Bcl6
GO:0032535	regulation of cellular component size	0.255653	-1.36394	394	3	0.0326087	92	20694	Rptor,Rasa1,Pak3
GO:0002764	immune response-regulating signaling pathway	0.257744	-1.35579	221	2	0.0217391	92	20694	Nfatc2,Cr2
GO:0032270	positive regulation of cellular protein metabolic process	0.257805	-1.35555	1562	9	0.0978261	92	20694	Bcl6,Rasa1,Map4k4,Usp50,Pak3,Map3k14,Cxcr4,Rptor,Dusp22
GO:0003143	embryonic heart tube morphogenesis	0.258445	-1.35307	67	1	0.0108696	92	20694	Tbx3
GO:0045428	regulation of nitric oxide biosynthetic process	0.258445	-1.35307	67	1	0.0108696	92	20694	Hrh1
GO:0048168	regulation of neuronal synaptic plasticity	0.258445	-1.35307	67	1	0.0108696	92	20694	Syp
GO:0014902	myotube differentiation	0.258445	-1.35307	67	1	0.0108696	92	20694	Nfatc2
GO:0061371	determination of heart left/right asymmetry	0.258445	-1.35307	67	1	0.0108696	92	20694	Tbx3
GO:0010468	regulation of gene expression	0.258531	-1.35274	3857	20	0.217391	92	20694	Gsx1,Dusp22,Hmx2,Rptor,Ncoa2,Pid1,Ube2b,Tbx3,Bcl6,Mical2,Ddx20,Tead4,Ikzf2,Cxcr3,Litaf,Nfatc2,Cdk5rap2,Mir135a-2,Mixl1,Epas1
GO:0009968	negative regulation of signal transduction	0.259112	-1.35049	1163	7	0.076087	92	20694	Dusp22,Litaf,Syne1,Minar1,Ube2b,Pid1,Bcl6
GO:0048638	regulation of developmental growth	0.259242	-1.34999	397	3	0.0326087	92	20694	Cxcr4,Nedd4l,Syt2
GO:0051146	striated muscle cell differentiation	0.259392	-1.34942	222	2	0.0217391	92	20694	Nfatc2,Tbx3
GO:0016050	vesicle organization	0.259392	-1.34942	222	2	0.0217391	92	20694	Usp50,Rab38
GO:0060627	regulation of vesicle-mediated transport	0.259743	-1.34806	582	4	0.0434783	92	20694	Syt2,Syp,Syne1,Nedd4l
GO:0022412	cellular process involved in reproduction in multicellular organism	0.26044	-1.34538	398	3	0.0326087	92	20694	Ddx20,Cxcr4,Ube2b
GO:0071241	cellular response to inorganic substance	0.261039	-1.34308	223	2	0.0217391	92	20694	Syt2,Crk
GO:0050670	regulation of lymphocyte proliferation	0.261039	-1.34308	223	2	0.0217391	92	20694	Bcl6,Nfatc2
GO:0031532	actin cytoskeleton reorganization	0.261753	-1.34035	68	1	0.0108696	92	20694	Micall2
GO:0008542	visual learning	0.261753	-1.34035	68	1	0.0108696	92	20694	Hrh1
GO:0050805	negative regulation of synaptic transmission	0.261753	-1.34035	68	1	0.0108696	92	20694	Syne1
GO:0051453	regulation of intracellular pH	0.261753	-1.34035	68	1	0.0108696	92	20694	Rab38
GO:0051865	protein autoubiquitination	0.261753	-1.34035	68	1	0.0108696	92	20694	Ube2b
GO:0061045	negative regulation of wound healing	0.261753	-1.34035	68	1	0.0108696	92	20694	Crk
GO:0006855	drug transmembrane transport	0.261753	-1.34035	68	1	0.0108696	92	20694	Slc25a26
GO:0051347	positive regulation of transferase activity	0.263661	-1.33309	586	4	0.0434783	92	20694	Map4k4,Rptor,Pak3,Map3k14
GO:0032944	regulation of mononuclear cell proliferation	0.264335	-1.33054	225	2	0.0217391	92	20694	Nfatc2,Bcl6
GO:0044272	sulfur compound biosynthetic process	0.265046	-1.32785	69	1	0.0108696	92	20694	Acsl4
GO:0030148	sphingolipid biosynthetic process	0.265046	-1.32785	69	1	0.0108696	92	20694	9130409I23Rik
GO:0021536	diencephalon development	0.265046	-1.32785	69	1	0.0108696	92	20694	Gsx1
GO:0048146	positive regulation of fibroblast proliferation	0.265046	-1.32785	69	1	0.0108696	92	20694	Rasa1
GO:0051303	establishment of chromosome localization	0.268324	-1.31556	70	1	0.0108696	92	20694	Ube2b
GO:0002090	regulation of receptor internalization	0.268324	-1.31556	70	1	0.0108696	92	20694	Syne1
GO:0046637	regulation of alpha-beta T cell differentiation	0.268324	-1.31556	70	1	0.0108696	92	20694	Bcl6
GO:0022029	telencephalon cell migration	0.268324	-1.31556	70	1	0.0108696	92	20694	Cxcr4
GO:0051057	positive regulation of small GTPase mediated signal transduction	0.268324	-1.31556	70	1	0.0108696	92	20694	Map4k4
GO:0015711	organic anion transport	0.268846	-1.31362	405	3	0.0326087	92	20694	Slc10a7,Acsl4,Ano4
GO:0090276	regulation of peptide hormone secretion	0.26928	-1.312	228	2	0.0217391	92	20694	Rptor,Map4k4
GO:0007015	actin filament organization	0.26928	-1.312	228	2	0.0217391	92	20694	Mical2,Micall2
GO:0008088	axo-dendritic transport	0.271588	-1.30347	71	1	0.0108696	92	20694	Arl8b
GO:0055013	cardiac muscle cell development	0.271588	-1.30347	71	1	0.0108696	92	20694	Tbx3
GO:0032413	negative regulation of ion transmembrane transporter activity	0.271588	-1.30347	71	1	0.0108696	92	20694	Nedd4l
GO:0042733	embryonic digit morphogenesis	0.271588	-1.30347	71	1	0.0108696	92	20694	Tbx3
GO:0021879	forebrain neuron differentiation	0.271588	-1.30347	71	1	0.0108696	92	20694	Robo2
GO:0050000	chromosome localization	0.271588	-1.30347	71	1	0.0108696	92	20694	Ube2b
GO:0007632	visual behavior	0.271588	-1.30347	71	1	0.0108696	92	20694	Hrh1
GO:0050433	regulation of catecholamine secretion	0.271588	-1.30347	71	1	0.0108696	92	20694	Syt2
GO:0043549	regulation of kinase activity	0.272217	-1.30115	787	5	0.0543478	92	20694	Dusp22,Rptor,Map4k4,Map3k14,Pak3
GO:0007155	cell adhesion	0.272217	-1.30115	787	5	0.0543478	92	20694	Cntn5,Cntnap5a,Micall2,Robo2,Cntn4
GO:0043406	positive regulation of MAP kinase activity	0.274224	-1.29381	231	2	0.0217391	92	20694	Pak3,Map3k14
GO:0033673	negative regulation of kinase activity	0.274224	-1.29381	231	2	0.0217391	92	20694	Dusp22,Rptor
GO:0002637	regulation of immunoglobulin production	0.274837	-1.29158	72	1	0.0108696	92	20694	Bcl6
GO:0048813	dendrite morphogenesis	0.274837	-1.29158	72	1	0.0108696	92	20694	Pak3
GO:1903531	negative regulation of secretion by cell	0.275872	-1.28782	232	2	0.0217391	92	20694	Map4k4,Rptor
GO:1903725	regulation of phospholipid metabolic process	0.278072	-1.27987	73	1	0.0108696	92	20694	Rab38
GO:0021885	forebrain cell migration	0.278072	-1.27987	73	1	0.0108696	92	20694	Cxcr4
GO:2000573	positive regulation of DNA biosynthetic process	0.278072	-1.27987	73	1	0.0108696	92	20694	Pak3
GO:0051155	positive regulation of striated muscle cell differentiation	0.278072	-1.27987	73	1	0.0108696	92	20694	Nfatc2
GO:1903036	positive regulation of response to wounding	0.278072	-1.27987	73	1	0.0108696	92	20694	Cxcr4
GO:0021766	hippocampus development	0.278072	-1.27987	73	1	0.0108696	92	20694	Crk
GO:0002697	regulation of immune effector process	0.279701	-1.27403	414	3	0.0326087	92	20694	Bcl6,Dusp22,Crk
GO:0032872	regulation of stress-activated MAPK cascade	0.280815	-1.27006	235	2	0.0217391	92	20694	Dusp22,Map4k4
GO:0046626	regulation of insulin receptor signaling pathway	0.281293	-1.26836	74	1	0.0108696	92	20694	Pid1
GO:0031397	negative regulation of protein ubiquitination	0.281293	-1.26836	74	1	0.0108696	92	20694	Minar1
GO:0032651	regulation of interleukin-1 beta production	0.281293	-1.26836	74	1	0.0108696	92	20694	Usp50
GO:0006970	response to osmotic stress	0.281293	-1.26836	74	1	0.0108696	92	20694	Nedd4l
GO:0022610	biological adhesion	0.281644	-1.26711	798	5	0.0543478	92	20694	Robo2,Cntn4,Cntnap5a,Cntn5,Micall2
GO:0070663	regulation of leukocyte proliferation	0.282462	-1.26421	236	2	0.0217391	92	20694	Nfatc2,Bcl6
GO:1901135	carbohydrate derivative metabolic process	0.282505	-1.26406	799	5	0.0543478	92	20694	Pmm1,Acsl4,Rpia,Cda,Dpy19l1
GO:0003012	muscle system process	0.284109	-1.2584	237	2	0.0217391	92	20694	Cxcr4,Nedd4l
GO:0070302	regulation of stress-activated protein kinase signaling cascade	0.284109	-1.2584	237	2	0.0217391	92	20694	Dusp22,Map4k4
GO:0007266	Rho protein signal transduction	0.2845	-1.25702	75	1	0.0108696	92	20694	Bcl6
GO:0030641	regulation of cellular pH	0.2845	-1.25702	75	1	0.0108696	92	20694	Rab38
GO:0032507	maintenance of protein location in cell	0.2845	-1.25702	75	1	0.0108696	92	20694	Syne1
GO:0009628	response to abiotic stimulus	0.285198	-1.25457	1000	6	0.0652174	92	20694	Ube2b,Hrh1,Epas1,Net1,Cxcr4,Nedd4l
GO:1900542	regulation of purine nucleotide metabolic process	0.287692	-1.24586	76	1	0.0108696	92	20694	Pid1
GO:0035383	thioester metabolic process	0.287692	-1.24586	76	1	0.0108696	92	20694	Acsl4
GO:0019229	regulation of vasoconstriction	0.287692	-1.24586	76	1	0.0108696	92	20694	Hrh1
GO:0006637	acyl-CoA metabolic process	0.287692	-1.24586	76	1	0.0108696	92	20694	Acsl4
GO:0030048	actin filament-based movement	0.287692	-1.24586	76	1	0.0108696	92	20694	Nedd4l
GO:0010959	regulation of metal ion transport	0.288175	-1.24419	421	3	0.0326087	92	20694	Nedd4l,Cxcr4,Cxcr3
GO:1903522	regulation of blood circulation	0.289047	-1.24116	240	2	0.0217391	92	20694	Hrh1,Epas1
GO:0051249	regulation of lymphocyte activation	0.289387	-1.23999	422	3	0.0326087	92	20694	Bcl6,Nfatc2,Dusp22
GO:0071363	cellular response to growth factor stimulus	0.289387	-1.23999	422	3	0.0326087	92	20694	Rasa1,Dusp22,Crk
GO:0007626	locomotory behavior	0.290693	-1.23549	241	2	0.0217391	92	20694	Qrfp,Ncoa2
GO:0007098	centrosome cycle	0.290871	-1.23488	77	1	0.0108696	92	20694	Cdk5rap2
GO:0055006	cardiac cell development	0.290871	-1.23488	77	1	0.0108696	92	20694	Tbx3
GO:0071277	cellular response to calcium ion	0.290871	-1.23488	77	1	0.0108696	92	20694	Syt2
GO:0051785	positive regulation of nuclear division	0.290871	-1.23488	77	1	0.0108696	92	20694	Ube2b
GO:2001259	positive regulation of cation channel activity	0.290871	-1.23488	77	1	0.0108696	92	20694	Nedd4l
GO:0051258	protein polymerization	0.290871	-1.23488	77	1	0.0108696	92	20694	Micall2
GO:0033143	regulation of intracellular steroid hormone receptor signaling pathway	0.290871	-1.23488	77	1	0.0108696	92	20694	Ncoa2
GO:0009101	glycoprotein biosynthetic process	0.292338	-1.22984	242	2	0.0217391	92	20694	Pmm1,Dpy19l1
GO:0046649	lymphocyte activation	0.293027	-1.22749	425	3	0.0326087	92	20694	Bcl6,Cr2,Cxcr4
GO:0009719	response to endogenous stimulus	0.294007	-1.22415	1213	7	0.076087	92	20694	Ncoa2,Rptor,Crk,Dusp22,Hrh1,Rasa1,Pid1
GO:0048663	neuron fate commitment	0.294035	-1.22406	78	1	0.0108696	92	20694	Gsx1
GO:0006672	ceramide metabolic process	0.294035	-1.22406	78	1	0.0108696	92	20694	9130409I23Rik
GO:0007416	synapse assembly	0.294035	-1.22406	78	1	0.0108696	92	20694	Cntn5
GO:0045446	endothelial cell differentiation	0.294035	-1.22406	78	1	0.0108696	92	20694	Cxcr4
GO:0043525	positive regulation of neuron apoptotic process	0.297186	-1.2134	79	1	0.0108696	92	20694	Pak3
GO:0032890	regulation of organic acid transport	0.297186	-1.2134	79	1	0.0108696	92	20694	Acsl4
GO:0051279	regulation of release of sequestered calcium ion into cytosol	0.297186	-1.2134	79	1	0.0108696	92	20694	Cxcr3
GO:1902117	positive regulation of organelle assembly	0.297186	-1.2134	79	1	0.0108696	92	20694	Asap1
GO:0051881	regulation of mitochondrial membrane potential	0.297186	-1.2134	79	1	0.0108696	92	20694	Pid1
GO:0016064	immunoglobulin mediated immune response	0.297186	-1.2134	79	1	0.0108696	92	20694	Cr2
GO:1904427	positive regulation of calcium ion transmembrane transport	0.297186	-1.2134	79	1	0.0108696	92	20694	Cxcr3
GO:0021700	developmental maturation	0.29727	-1.21311	245	2	0.0217391	92	20694	Rab38,Epas1
GO:0004842	ubiquitin-protein transferase activity	0.29727	-1.21311	245	2	0.0217391	92	20694	Nedd4l,Ube2b
GO:0055086	nucleobase-containing small molecule metabolic process	0.300316	-1.20292	431	3	0.0326087	92	20694	Acsl4,Pmm1,Cda
GO:0033045	regulation of sister chromatid segregation	0.300322	-1.2029	80	1	0.0108696	92	20694	Cdk5rap2
GO:0032410	negative regulation of transporter activity	0.300322	-1.2029	80	1	0.0108696	92	20694	Nedd4l
GO:0017157	regulation of exocytosis	0.302198	-1.19667	248	2	0.0217391	92	20694	Syp,Syt2
GO:0090068	positive regulation of cell cycle process	0.302198	-1.19667	248	2	0.0217391	92	20694	Rptor,Ube2b
GO:0071621	granulocyte chemotaxis	0.303445	-1.19256	81	1	0.0108696	92	20694	Hrh1
GO:0061178	regulation of insulin secretion involved in cellular response to glucose stimulus	0.303445	-1.19256	81	1	0.0108696	92	20694	Map4k4
GO:0001656	metanephros development	0.303445	-1.19256	81	1	0.0108696	92	20694	Robo2
GO:0019724	B cell mediated immunity	0.306554	-1.18236	82	1	0.0108696	92	20694	Cr2
GO:0009116	nucleoside metabolic process	0.306554	-1.18236	82	1	0.0108696	92	20694	Cda
GO:0035050	embryonic heart tube development	0.306554	-1.18236	82	1	0.0108696	92	20694	Tbx3
GO:0051321	meiotic cell cycle	0.30712	-1.18052	251	2	0.0217391	92	20694	Ube2b,Hormad2
GO:0007017	microtubule-based process	0.307418	-1.17955	630	4	0.0434783	92	20694	Arl8b,Cdk5rap2,Ube2b,Dnah8
GO:0070848	response to growth factor	0.307617	-1.1789	437	3	0.0326087	92	20694	Rasa1,Crk,Dusp22
GO:0032870	cellular response to hormone stimulus	0.307617	-1.1789	437	3	0.0326087	92	20694	Ncoa2,Crk,Pid1
GO:0009792	embryo development ending in birth or egg hatching	0.307673	-1.17872	828	5	0.0543478	92	20694	Ube2b,Tbx3,Epas1,Acsl4,Tead4
GO:0007018	microtubule-based movement	0.30876	-1.17519	252	2	0.0217391	92	20694	Arl8b,Dnah8
GO:0002718	regulation of cytokine production involved in immune response	0.309649	-1.17232	83	1	0.0108696	92	20694	Bcl6
GO:0007179	transforming growth factor beta receptor signaling pathway	0.309649	-1.17232	83	1	0.0108696	92	20694	Dusp22
GO:1901992	positive regulation of mitotic cell cycle phase transition	0.309649	-1.17232	83	1	0.0108696	92	20694	Rptor
GO:1903530	regulation of secretion by cell	0.310298	-1.17022	831	5	0.0543478	92	20694	Map4k4,Usp50,Rptor,Syt2,Syp
GO:0004930	G protein-coupled receptor activity	0.311442	-1.16654	634	4	0.0434783	92	20694	Hrh1,Vmn2r121,Cxcr4,Cxcr3
GO:0071456	cellular response to hypoxia	0.31273	-1.16241	84	1	0.0108696	92	20694	Epas1
GO:1901379	regulation of potassium ion transmembrane transport	0.31273	-1.16241	84	1	0.0108696	92	20694	Nedd4l
GO:1903321	negative regulation of protein modification by small protein conjugation or removal	0.31273	-1.16241	84	1	0.0108696	92	20694	Minar1
GO:0048477	oogenesis	0.31273	-1.16241	84	1	0.0108696	92	20694	Ddx20
GO:0110053	regulation of actin filament organization	0.313674	-1.1594	255	2	0.0217391	92	20694	Rasa1,Pak3
GO:0051704	multi-organism process	0.315143	-1.15473	2285	12	0.130435	92	20694	Nme8,Map3k14,Cxcr4,Ddx20,Tead4,Syne1,Ube2b,Cr2,Bcl6,Acsl4,Litaf,Ncoa2
GO:0016052	carbohydrate catabolic process	0.315798	-1.15265	85	1	0.0108696	92	20694	Galm
GO:0014910	regulation of smooth muscle cell migration	0.315798	-1.15265	85	1	0.0108696	92	20694	Crk
GO:0018958	phenol-containing compound metabolic process	0.315798	-1.15265	85	1	0.0108696	92	20694	Epas1
GO:0061097	regulation of protein tyrosine kinase activity	0.315798	-1.15265	85	1	0.0108696	92	20694	Dusp22
GO:1903035	negative regulation of response to wounding	0.315798	-1.15265	85	1	0.0108696	92	20694	Crk
GO:1901990	regulation of mitotic cell cycle phase transition	0.316946	-1.14903	257	2	0.0217391	92	20694	Cdk5rap2,Rptor
GO:0048511	rhythmic process	0.316946	-1.14903	257	2	0.0217391	92	20694	Hrh1,Ncoa2
GO:0071702	organic substance transport	0.317171	-1.14831	1868	10	0.108696	92	20694	Pmm1,Slc10a7,Arl8b,Bcap29,Ano4,Slc35f3,Slc25a26,Rab38,Acsl4,Tbc1d22a
GO:0042391	regulation of membrane potential	0.317363	-1.14771	445	3	0.0326087	92	20694	Pid1,Nedd4l,Syne1
GO:0015849	organic acid transport	0.31858	-1.14388	258	2	0.0217391	92	20694	Acsl4,Slc10a7
GO:0046942	carboxylic acid transport	0.31858	-1.14388	258	2	0.0217391	92	20694	Slc10a7,Acsl4
GO:0021872	forebrain generation of neurons	0.318852	-1.14303	86	1	0.0108696	92	20694	Robo2
GO:0099643	signal release from synapse	0.318852	-1.14303	86	1	0.0108696	92	20694	Syt2
GO:0061351	neural precursor cell proliferation	0.318852	-1.14303	86	1	0.0108696	92	20694	Cxcr4
GO:0046879	hormone secretion	0.318852	-1.14303	86	1	0.0108696	92	20694	Tbx3
GO:0031023	microtubule organizing center organization	0.318852	-1.14303	86	1	0.0108696	92	20694	Cdk5rap2
GO:0007043	cell-cell junction assembly	0.318852	-1.14303	86	1	0.0108696	92	20694	Micall2
GO:0007269	neurotransmitter secretion	0.318852	-1.14303	86	1	0.0108696	92	20694	Syt2
GO:1901701	cellular response to oxygen-containing compound	0.319554	-1.14083	1044	6	0.0652174	92	20694	Net1,Crk,Litaf,Rptor,Pid1,Nme8
GO:0051251	positive regulation of lymphocyte activation	0.320214	-1.13877	259	2	0.0217391	92	20694	Bcl6,Nfatc2
GO:0055065	metal ion homeostasis	0.320517	-1.13782	643	4	0.0434783	92	20694	Ank1,Epas1,Cxcr4,Cxcr3
GO:0003158	endothelium development	0.321893	-1.13354	87	1	0.0108696	92	20694	Cxcr4
GO:0019217	regulation of fatty acid metabolic process	0.321893	-1.13354	87	1	0.0108696	92	20694	Acsl4
GO:0031110	regulation of microtubule polymerization or depolymerization	0.321893	-1.13354	87	1	0.0108696	92	20694	Cdk5rap2
GO:0007218	neuropeptide signaling pathway	0.321893	-1.13354	87	1	0.0108696	92	20694	Qrfp
GO:0072091	regulation of stem cell proliferation	0.321893	-1.13354	87	1	0.0108696	92	20694	Tbx3
GO:0051348	negative regulation of transferase activity	0.323479	-1.12862	261	2	0.0217391	92	20694	Dusp22,Rptor
GO:2000243	positive regulation of reproductive process	0.324921	-1.12417	88	1	0.0108696	92	20694	Ube2b
GO:0002832	negative regulation of response to biotic stimulus	0.324921	-1.12417	88	1	0.0108696	92	20694	Crk
GO:0051149	positive regulation of muscle cell differentiation	0.324921	-1.12417	88	1	0.0108696	92	20694	Nfatc2
GO:1900076	regulation of cellular response to insulin stimulus	0.324921	-1.12417	88	1	0.0108696	92	20694	Pid1
GO:0045833	negative regulation of lipid metabolic process	0.324921	-1.12417	88	1	0.0108696	92	20694	Hrh1
GO:1901362	organic cyclic compound biosynthetic process	0.326115	-1.12051	849	5	0.0543478	92	20694	Epas1,Acsl4,Ank1,Pmm1,Tead4
GO:1903524	positive regulation of blood circulation	0.327935	-1.11494	89	1	0.0108696	92	20694	Hrh1
GO:0006639	acylglycerol metabolic process	0.327935	-1.11494	89	1	0.0108696	92	20694	Acsl4
GO:1904063	negative regulation of cation transmembrane transport	0.327935	-1.11494	89	1	0.0108696	92	20694	Nedd4l
GO:1903313	positive regulation of mRNA metabolic process	0.327935	-1.11494	89	1	0.0108696	92	20694	Hmx2
GO:0009798	axis specification	0.327935	-1.11494	89	1	0.0108696	92	20694	Tbx3
GO:0032880	regulation of protein localization	0.328255	-1.11397	1055	6	0.0652174	92	20694	Syne1,Map4k4,Usp50,Rptor,Nedd4l,Pid1
GO:0000226	microtubule cytoskeleton organization	0.329555	-1.11001	455	3	0.0326087	92	20694	Ube2b,Cdk5rap2,Dnah8
GO:0050730	regulation of peptidyl-tyrosine phosphorylation	0.329998	-1.10867	265	2	0.0217391	92	20694	Rasa1,Dusp22
GO:0001704	formation of primary germ layer	0.330935	-1.10583	90	1	0.0108696	92	20694	Mixl1
GO:0001508	action potential	0.330935	-1.10583	90	1	0.0108696	92	20694	Nedd4l
GO:0015914	phospholipid transport	0.330935	-1.10583	90	1	0.0108696	92	20694	Ano4
GO:0071229	cellular response to acid chemical	0.331625	-1.10375	266	2	0.0217391	92	20694	Rptor,Pid1
GO:0010038	response to metal ion	0.331625	-1.10375	266	2	0.0217391	92	20694	Syt2,Nedd4l
GO:0043523	regulation of neuron apoptotic process	0.331625	-1.10375	266	2	0.0217391	92	20694	Pak3,Retreg1
GO:1901137	carbohydrate derivative biosynthetic process	0.333213	-1.09897	458	3	0.0326087	92	20694	Dpy19l1,Pmm1,Acsl4
GO:0050807	regulation of synapse organization	0.333251	-1.09886	267	2	0.0217391	92	20694	Pak3,Mdga2
GO:0002028	regulation of sodium ion transport	0.333923	-1.09684	91	1	0.0108696	92	20694	Nedd4l
GO:0032652	regulation of interleukin-1 production	0.333923	-1.09684	91	1	0.0108696	92	20694	Usp50
GO:0001938	positive regulation of endothelial cell proliferation	0.333923	-1.09684	91	1	0.0108696	92	20694	Rptor
GO:0006638	neutral lipid metabolic process	0.333923	-1.09684	91	1	0.0108696	92	20694	Acsl4
GO:0043473	pigmentation	0.333923	-1.09684	91	1	0.0108696	92	20694	Rab38
GO:0000280	nuclear division	0.334876	-1.09399	268	2	0.0217391	92	20694	Ube2b,Hormad2
GO:0006974	cellular response to DNA damage stimulus	0.335689	-1.09157	658	4	0.0434783	92	20694	Nfatc2,Mgme1,Ube2b,Bcl6
GO:0046889	positive regulation of lipid biosynthetic process	0.336897	-1.08798	92	1	0.0108696	92	20694	Rab38
GO:0006885	regulation of pH	0.336897	-1.08798	92	1	0.0108696	92	20694	Rab38
GO:0014015	positive regulation of gliogenesis	0.336897	-1.08798	92	1	0.0108696	92	20694	Cxcr4
GO:0006511	ubiquitin-dependent protein catabolic process	0.339309	-1.08084	463	3	0.0326087	92	20694	Nedd4l,Usp50,Ube2b
GO:0065009	regulation of molecular function	0.339514	-1.08024	2757	14	0.152174	92	20694	Bcl6,Rasa1,Sfi1,Net1,Tbc1d22a,Map4k4,Crk,Usp50,Nedd4l,Pak3,Map3k14,Asap1,Dusp22,Rptor
GO:0002253	activation of immune response	0.339744	-1.07956	271	2	0.0217391	92	20694	Cr2,Nfatc2
GO:0002027	regulation of heart rate	0.339858	-1.07923	93	1	0.0108696	92	20694	Epas1
GO:0006821	chloride transport	0.339858	-1.07923	93	1	0.0108696	92	20694	Ano4
GO:0006006	glucose metabolic process	0.339858	-1.07923	93	1	0.0108696	92	20694	Galm
GO:0001657	ureteric bud development	0.339858	-1.07923	93	1	0.0108696	92	20694	Robo2
GO:0060021	roof of mouth development	0.339858	-1.07923	93	1	0.0108696	92	20694	Tbx3
GO:0097530	granulocyte migration	0.339858	-1.07923	93	1	0.0108696	92	20694	Hrh1
GO:0071345	cellular response to cytokine stimulus	0.340254	-1.07806	865	5	0.0543478	92	20694	Pmm1,Mir135a-2,Pid1,Cxcr3,Cxcr4
GO:0030098	lymphocyte differentiation	0.341365	-1.0748	272	2	0.0217391	92	20694	Bcl6,Cr2
GO:0051924	regulation of calcium ion transport	0.341365	-1.0748	272	2	0.0217391	92	20694	Cxcr3,Cxcr4
GO:0071900	regulation of protein serine/threonine kinase activity	0.341747	-1.07368	465	3	0.0326087	92	20694	Rptor,Pak3,Map3k14
GO:1901566	organonitrogen compound biosynthetic process	0.342564	-1.0713	1073	6	0.0652174	92	20694	Dpy19l1,9130409I23Rik,Acsl4,Epas1,Pmm1,Ank1
GO:0072163	mesonephric epithelium development	0.342806	-1.07059	94	1	0.0108696	92	20694	Robo2
GO:0009914	hormone transport	0.342806	-1.07059	94	1	0.0108696	92	20694	Tbx3
GO:0033865	nucleoside bisphosphate metabolic process	0.342806	-1.07059	94	1	0.0108696	92	20694	Acsl4
GO:0034032	purine nucleoside bisphosphate metabolic process	0.342806	-1.07059	94	1	0.0108696	92	20694	Acsl4
GO:0072164	mesonephric tubule development	0.342806	-1.07059	94	1	0.0108696	92	20694	Robo2
GO:0033875	ribonucleoside bisphosphate metabolic process	0.342806	-1.07059	94	1	0.0108696	92	20694	Acsl4
GO:0007548	sex differentiation	0.344602	-1.06536	274	2	0.0217391	92	20694	Mir135a-2,Tbx3
GO:0003007	heart morphogenesis	0.344602	-1.06536	274	2	0.0217391	92	20694	Robo2,Tbx3
GO:0010033	response to organic substance	0.344626	-1.06529	2767	14	0.152174	92	20694	Pak3,Hrh1,Pmm1,Cxcr4,Rptor,Dusp22,Mir135a-2,Pid1,Rasa1,Syp,Cxcr3,Ncoa2,Litaf,Crk
GO:0007610	behavior	0.344812	-1.06476	667	4	0.0434783	92	20694	Ncoa2,Sorcs3,Qrfp,Hrh1
GO:0045582	positive regulation of T cell differentiation	0.345741	-1.06206	95	1	0.0108696	92	20694	Bcl6
GO:0002709	regulation of T cell mediated immunity	0.345741	-1.06206	95	1	0.0108696	92	20694	Dusp22
GO:0050795	regulation of behavior	0.345741	-1.06206	95	1	0.0108696	92	20694	Qrfp
GO:0031647	regulation of protein stability	0.346219	-1.06068	275	2	0.0217391	92	20694	Ube2b,Nedd4l
GO:0051716	cellular response to stimulus	0.347716	-1.05637	6702	32	0.347826	92	20694	Nme8,Map3k14,Ank1,Pmm1,Tead4,Cxcr4,Vmn2r121,Cr2,Rab38,Mgme1,Epas1,Rasa1,Litaf,Usp50,Pak3,Dusp22,Bcl6,Syt2,Syp,Ncoa2,Hrh1,Mir135a-2,Qrfp,Cxcr3,Nfatc2,Rptor,Tbx3,Ube2b,Pid1,Map4k4,Net1,Crk
GO:0019693	ribose phosphate metabolic process	0.347834	-1.05603	276	2	0.0217391	92	20694	Acsl4,Rpia
GO:0050803	regulation of synapse structure or activity	0.347834	-1.05603	276	2	0.0217391	92	20694	Mdga2,Pak3
GO:0045685	regulation of glial cell differentiation	0.348664	-1.05365	96	1	0.0108696	92	20694	Cxcr4
GO:0000041	transition metal ion transport	0.348664	-1.05365	96	1	0.0108696	92	20694	Hrh1
GO:0030004	cellular monovalent inorganic cation homeostasis	0.348664	-1.05365	96	1	0.0108696	92	20694	Rab38
GO:1901989	positive regulation of cell cycle phase transition	0.348664	-1.05365	96	1	0.0108696	92	20694	Rptor
GO:0046677	response to antibiotic	0.351062	-1.04679	278	2	0.0217391	92	20694	Crk,Net1
GO:0001823	mesonephros development	0.351573	-1.04534	97	1	0.0108696	92	20694	Robo2
GO:0031058	positive regulation of histone modification	0.351573	-1.04534	97	1	0.0108696	92	20694	Bcl6
GO:0004725	protein tyrosine phosphatase activity	0.351573	-1.04534	97	1	0.0108696	92	20694	Dusp22
GO:0001676	long-chain fatty acid metabolic process	0.351573	-1.04534	97	1	0.0108696	92	20694	Acsl4
GO:0035335	peptidyl-tyrosine dephosphorylation	0.351573	-1.04534	97	1	0.0108696	92	20694	Dusp22
GO:2000146	negative regulation of cell motility	0.352674	-1.04221	279	2	0.0217391	92	20694	Dusp22,Crk
GO:0019941	modification-dependent protein catabolic process	0.35271	-1.04211	474	3	0.0326087	92	20694	Usp50,Nedd4l,Ube2b
GO:0050794	regulation of cellular process	0.353687	-1.03934	10729	50	0.543478	92	20694	Qrfp,Nfatc2,Retreg1,Cxcr3,Lexm,Hrh1,Syne1,Sfi1,Pid1,Ube2b,Tbx3,Crk,Net1,Cntn4,Map4k4,Rptor,Hmx2,Rasa1,Mixl1,Acsl4,Epas1,Minar1,Cr2,Cdk5rap2,Rab38,Litaf,Cda,Usp50,Nedd4l,Mdga2,Ank1,Map3k14,Asap1,Sorcs3,Ikzf2,Nme8,Vmn2r121,Arhgef25,Cxcr4,Ddx20,Tead4,Syp,Syt2,Mical2,Bcl6,Robo2,Ncoa2,Pak3,Dusp22,Gsx1
GO:0010923	negative regulation of phosphatase activity	0.354469	-1.03713	98	1	0.0108696	92	20694	Sfi1
GO:0051289	protein homotetramerization	0.354469	-1.03713	98	1	0.0108696	92	20694	Cda
GO:0009108	coenzyme biosynthetic process	0.354469	-1.03713	98	1	0.0108696	92	20694	Acsl4
GO:0008285	negative regulation of cell population proliferation	0.354959	-1.03575	677	4	0.0434783	92	20694	Cxcr3,Ddx20,Minar1,Bcl6
GO:0051338	regulation of transferase activity	0.355335	-1.03469	882	5	0.0543478	92	20694	Pak3,Map3k14,Map4k4,Rptor,Dusp22
GO:0043161	proteasome-mediated ubiquitin-dependent protein catabolic process	0.355893	-1.03313	281	2	0.0217391	92	20694	Nedd4l,Ube2b
GO:0030036	actin cytoskeleton organization	0.356361	-1.03181	477	3	0.0326087	92	20694	Bcl6,Mical2,Micall2
GO:0090263	positive regulation of canonical Wnt signaling pathway	0.357353	-1.02903	99	1	0.0108696	92	20694	Ube2b
GO:0006261	DNA-dependent DNA replication	0.357353	-1.02903	99	1	0.0108696	92	20694	Mgme1
GO:0035282	segmentation	0.357353	-1.02903	99	1	0.0108696	92	20694	Tbx3
GO:0009967	positive regulation of signal transduction	0.357462	-1.02873	1511	8	0.0869565	92	20694	Map4k4,Robo2,Ncoa2,Ube2b,Dusp22,Rptor,Pak3,Map3k14
GO:0051651	maintenance of location in cell	0.360223	-1.02103	100	1	0.0108696	92	20694	Syne1
GO:0060359	response to ammonium ion	0.360223	-1.02103	100	1	0.0108696	92	20694	Hrh1
GO:0021510	spinal cord development	0.363081	-1.01313	101	1	0.0108696	92	20694	Gsx1
GO:0051983	regulation of chromosome segregation	0.363081	-1.01313	101	1	0.0108696	92	20694	Cdk5rap2
GO:1903426	regulation of reactive oxygen species biosynthetic process	0.363081	-1.01313	101	1	0.0108696	92	20694	Hrh1
GO:0110110	positive regulation of animal organ morphogenesis	0.363081	-1.01313	101	1	0.0108696	92	20694	Robo2
GO:1902850	microtubule cytoskeleton organization involved in mitosis	0.363081	-1.01313	101	1	0.0108696	92	20694	Cdk5rap2
GO:0007611	learning or memory	0.363917	-1.01083	286	2	0.0217391	92	20694	Sorcs3,Hrh1
GO:0043632	modification-dependent macromolecule catabolic process	0.36487	-1.00821	484	3	0.0326087	92	20694	Nedd4l,Usp50,Ube2b
GO:0009416	response to light stimulus	0.365517	-1.00644	287	2	0.0217391	92	20694	Hrh1,Ube2b
GO:1903037	regulation of leukocyte cell-cell adhesion	0.365517	-1.00644	287	2	0.0217391	92	20694	Bcl6,Dusp22
GO:0050772	positive regulation of axonogenesis	0.365927	-1.00532	102	1	0.0108696	92	20694	Robo2
GO:0010522	regulation of calcium ion transport into cytosol	0.365927	-1.00532	102	1	0.0108696	92	20694	Cxcr3
GO:1902106	negative regulation of leukocyte differentiation	0.365927	-1.00532	102	1	0.0108696	92	20694	Bcl6
GO:0016236	macroautophagy	0.365927	-1.00532	102	1	0.0108696	92	20694	Retreg1
GO:1901222	regulation of NIK/NF-kappaB signaling	0.365927	-1.00532	102	1	0.0108696	92	20694	Litaf
GO:0021549	cerebellum development	0.365927	-1.00532	102	1	0.0108696	92	20694	Crk
GO:0008306	associative learning	0.365927	-1.00532	102	1	0.0108696	92	20694	Hrh1
GO:1901987	regulation of cell cycle phase transition	0.367116	-1.00208	288	2	0.0217391	92	20694	Cdk5rap2,Rptor
GO:0048568	embryonic organ development	0.368512	-0.998282	487	3	0.0326087	92	20694	Tbx3,Epas1,Hmx2
GO:0007127	meiosis I	0.36876	-0.99761	103	1	0.0108696	92	20694	Ube2b
GO:0048878	chemical homeostasis	0.370576	-0.992698	1108	6	0.0652174	92	20694	Cxcr4,Cxcr3,Nedd4l,Rab38,Ank1,Epas1
GO:0050708	regulation of protein secretion	0.370938	-0.99172	489	3	0.0326087	92	20694	Usp50,Rptor,Map4k4
GO:0045921	positive regulation of exocytosis	0.37158	-0.989991	104	1	0.0108696	92	20694	Syt2
GO:0048024	regulation of mRNA splicing, via spliceosome	0.37158	-0.989991	104	1	0.0108696	92	20694	Hmx2
GO:0099173	postsynapse organization	0.37158	-0.989991	104	1	0.0108696	92	20694	Pak3
GO:1901657	glycosyl compound metabolic process	0.37158	-0.989991	104	1	0.0108696	92	20694	Cda
GO:0055007	cardiac muscle cell differentiation	0.374388	-0.982463	105	1	0.0108696	92	20694	Tbx3
GO:0034766	negative regulation of ion transmembrane transport	0.374388	-0.982463	105	1	0.0108696	92	20694	Nedd4l
GO:0043266	regulation of potassium ion transport	0.374388	-0.982463	105	1	0.0108696	92	20694	Nedd4l
GO:0050808	synapse organization	0.375089	-0.980593	293	2	0.0217391	92	20694	Cntn5,Pak3
GO:0006464	cellular protein modification process	0.376357	-0.977217	2396	12	0.130435	92	20694	Map3k14,Pmm1,Pak3,Dpy19l1,Gan,Dusp22,Ube2b,Nedd4l,Usp50,Ttll7,Map4k4,Pdzrn4
GO:0036211	protein modification process	0.376357	-0.977217	2396	12	0.130435	92	20694	Nedd4l,Usp50,Map4k4,Ttll7,Pdzrn4,Ube2b,Dpy19l1,Gan,Dusp22,Map3k14,Pmm1,Pak3
GO:0044282	small molecule catabolic process	0.376678	-0.976364	294	2	0.0217391	92	20694	Galm,Cda
GO:0006820	anion transport	0.376997	-0.975519	494	3	0.0326087	92	20694	Ano4,Slc10a7,Acsl4
GO:0046467	membrane lipid biosynthetic process	0.377183	-0.975024	106	1	0.0108696	92	20694	9130409I23Rik
GO:0046634	regulation of alpha-beta T cell activation	0.377183	-0.975024	106	1	0.0108696	92	20694	Bcl6
GO:0061982	meiosis I cell cycle process	0.377183	-0.975024	106	1	0.0108696	92	20694	Ube2b
GO:0048285	organelle fission	0.378266	-0.972157	295	2	0.0217391	92	20694	Ube2b,Hormad2
GO:0002682	regulation of immune system process	0.379109	-0.969931	1330	7	0.076087	92	20694	Bcl6,Cr2,Mixl1,Cxcr3,Nfatc2,Crk,Dusp22
GO:0046883	regulation of hormone secretion	0.379853	-0.967972	296	2	0.0217391	92	20694	Map4k4,Rptor
GO:0048145	regulation of fibroblast proliferation	0.379967	-0.967672	107	1	0.0108696	92	20694	Rasa1
GO:0010605	negative regulation of macromolecule metabolic process	0.381253	-0.964292	2621	13	0.141304	92	20694	Gsx1,Ddx20,Rptor,Dusp22,Mir135a-2,Bcl6,Pid1,Ube2b,Tbx3,Epas1,Minar1,Nfatc2,Ncoa2
GO:0050954	sensory perception of mechanical stimulus	0.381438	-0.963808	297	2	0.0217391	92	20694	Cntn5,Cxcr4
GO:0021987	cerebral cortex development	0.382737	-0.960406	108	1	0.0108696	92	20694	Crk
GO:1900006	positive regulation of dendrite development	0.382737	-0.960406	108	1	0.0108696	92	20694	Pak3
GO:0045185	maintenance of protein location	0.382737	-0.960406	108	1	0.0108696	92	20694	Syne1
GO:0036294	cellular response to decreased oxygen levels	0.382737	-0.960406	108	1	0.0108696	92	20694	Epas1
GO:0032984	protein-containing complex disassembly	0.382737	-0.960406	108	1	0.0108696	92	20694	Mical2
GO:0035305	negative regulation of dephosphorylation	0.382737	-0.960406	108	1	0.0108696	92	20694	Sfi1
GO:0045621	positive regulation of lymphocyte differentiation	0.382737	-0.960406	108	1	0.0108696	92	20694	Bcl6
GO:0001910	regulation of leukocyte mediated cytotoxicity	0.382737	-0.960406	108	1	0.0108696	92	20694	Crk
GO:0016579	protein deubiquitination	0.382737	-0.960406	108	1	0.0108696	92	20694	Usp50
GO:0007030	Golgi organization	0.382737	-0.960406	108	1	0.0108696	92	20694	Syne1
GO:0009100	glycoprotein metabolic process	0.383021	-0.959666	298	2	0.0217391	92	20694	Pmm1,Dpy19l1
GO:0002250	adaptive immune response	0.383021	-0.959666	298	2	0.0217391	92	20694	Cr2,Bcl6
GO:0019221	cytokine-mediated signaling pathway	0.383021	-0.959666	298	2	0.0217391	92	20694	Cxcr3,Cxcr4
GO:1903076	regulation of protein localization to plasma membrane	0.385496	-0.953224	109	1	0.0108696	92	20694	Pid1
GO:0048259	regulation of receptor-mediated endocytosis	0.385496	-0.953224	109	1	0.0108696	92	20694	Syne1
GO:0007498	mesoderm development	0.385496	-0.953224	109	1	0.0108696	92	20694	Tbx3
GO:0001892	embryonic placenta development	0.388242	-0.946125	110	1	0.0108696	92	20694	Epas1
GO:0022607	cellular component assembly	0.388309	-0.945954	2201	11	0.119565	92	20694	Asap1,Nme8,Hyls1,Dnah8,Ddx20,Cntn5,Ube2b,Rab38,Micall2,Cdk5rap2,Cda
GO:0007204	positive regulation of cytosolic calcium ion concentration	0.389336	-0.943312	302	2	0.0217391	92	20694	Cxcr4,Cxcr3
GO:0032101	regulation of response to external stimulus	0.390926	-0.939237	922	5	0.0543478	92	20694	Cxcr4,Cxcr3,Robo2,Crk,Bcl6
GO:0043123	positive regulation of I-kappaB kinase/NF-kappaB signaling	0.393699	-0.932169	112	1	0.0108696	92	20694	Map3k14
GO:1905269	positive regulation of chromatin organization	0.393699	-0.932169	112	1	0.0108696	92	20694	Bcl6
GO:0043405	regulation of MAP kinase activity	0.394055	-0.931265	305	2	0.0217391	92	20694	Map3k14,Pak3
GO:0033036	macromolecule localization	0.394186	-0.930932	2211	11	0.119565	92	20694	Tbc1d22a,Acsl4,Rab38,Bcl6,Ano4,Bcap29,Syne1,Pmm1,Ank1,Arl8b,Slc10a7
GO:0050863	regulation of T cell activation	0.395624	-0.927291	306	2	0.0217391	92	20694	Dusp22,Bcl6
GO:0071417	cellular response to organonitrogen compound	0.396305	-0.925572	510	3	0.0326087	92	20694	Crk,Rptor,Hrh1
GO:0032414	positive regulation of ion transmembrane transporter activity	0.396409	-0.925309	113	1	0.0108696	92	20694	Nedd4l
GO:0042472	inner ear morphogenesis	0.396409	-0.925309	113	1	0.0108696	92	20694	Hmx2
GO:0009152	purine ribonucleotide biosynthetic process	0.396409	-0.925309	113	1	0.0108696	92	20694	Acsl4
GO:1990830	cellular response to leukemia inhibitory factor	0.398757	-0.919402	308	2	0.0217391	92	20694	Mir135a-2,Pmm1
GO:1990823	response to leukemia inhibitory factor	0.398757	-0.919402	308	2	0.0217391	92	20694	Pmm1,Mir135a-2
GO:0007569	cell aging	0.399107	-0.918526	114	1	0.0108696	92	20694	Tbx3
GO:2000045	regulation of G1/S transition of mitotic cell cycle	0.399107	-0.918526	114	1	0.0108696	92	20694	Rptor
GO:0032273	positive regulation of protein polymerization	0.399107	-0.918526	114	1	0.0108696	92	20694	Cdk5rap2
GO:0022037	metencephalon development	0.399107	-0.918526	114	1	0.0108696	92	20694	Crk
GO:0010498	proteasomal protein catabolic process	0.400321	-0.915488	309	2	0.0217391	92	20694	Ube2b,Nedd4l
GO:1902533	positive regulation of intracellular signal transduction	0.40071	-0.914517	933	5	0.0543478	92	20694	Rptor,Dusp22,Map4k4,Map3k14,Pak3
GO:0032368	regulation of lipid transport	0.401793	-0.911818	115	1	0.0108696	92	20694	Acsl4
GO:0008033	tRNA processing	0.401793	-0.911818	115	1	0.0108696	92	20694	Rpp21
GO:2001023	regulation of response to drug	0.401793	-0.911818	115	1	0.0108696	92	20694	Syt2
GO:0018130	heterocycle biosynthetic process	0.402587	-0.909844	724	4	0.0434783	92	20694	Tead4,Ank1,Pmm1,Acsl4
GO:0048771	tissue remodeling	0.404468	-0.905184	116	1	0.0108696	92	20694	Epas1
GO:0015748	organophosphate ester transport	0.404468	-0.905184	116	1	0.0108696	92	20694	Ano4
GO:0097529	myeloid leukocyte migration	0.404468	-0.905184	116	1	0.0108696	92	20694	Hrh1
GO:0051952	regulation of amine transport	0.404468	-0.905184	116	1	0.0108696	92	20694	Syt2
GO:0045017	glycerolipid biosynthetic process	0.404468	-0.905184	116	1	0.0108696	92	20694	Acsl4
GO:0051223	regulation of protein transport	0.404605	-0.904843	726	4	0.0434783	92	20694	Map4k4,Syne1,Usp50,Rptor
GO:0002696	positive regulation of leukocyte activation	0.405001	-0.903865	312	2	0.0217391	92	20694	Bcl6,Nfatc2
GO:0015672	monovalent inorganic cation transport	0.406558	-0.900029	313	2	0.0217391	92	20694	Slc10a7,Ank1
GO:0045321	leukocyte activation	0.407102	-0.898692	519	3	0.0326087	92	20694	Cxcr4,Bcl6,Cr2
GO:0051271	negative regulation of cellular component movement	0.408112	-0.896213	314	2	0.0217391	92	20694	Crk,Dusp22
GO:0002694	regulation of leukocyte activation	0.409494	-0.892833	521	3	0.0326087	92	20694	Bcl6,Nfatc2,Dusp22
GO:2000278	regulation of DNA biosynthetic process	0.409781	-0.892133	118	1	0.0108696	92	20694	Pak3
GO:0000187	activation of MAPK activity	0.409781	-0.892133	118	1	0.0108696	92	20694	Pak3
GO:0071901	negative regulation of protein serine/threonine kinase activity	0.409781	-0.892133	118	1	0.0108696	92	20694	Rptor
GO:0048562	embryonic organ morphogenesis	0.411215	-0.888639	316	2	0.0217391	92	20694	Tbx3,Hmx2
GO:0050851	antigen receptor-mediated signaling pathway	0.41242	-0.885713	119	1	0.0108696	92	20694	Nfatc2
GO:0007189	adenylate cyclase-activating G protein-coupled receptor signaling pathway	0.41242	-0.885713	119	1	0.0108696	92	20694	Cxcr3
GO:0006665	sphingolipid metabolic process	0.41242	-0.885713	119	1	0.0108696	92	20694	9130409I23Rik
GO:0045055	regulated exocytosis	0.41242	-0.885713	119	1	0.0108696	92	20694	Syt2
GO:1901136	carbohydrate derivative catabolic process	0.41242	-0.885713	119	1	0.0108696	92	20694	Cda
GO:0051963	regulation of synapse assembly	0.41242	-0.885713	119	1	0.0108696	92	20694	Mdga2
GO:0003073	regulation of systemic arterial blood pressure	0.41242	-0.885713	119	1	0.0108696	92	20694	Nedd4l
GO:1901216	positive regulation of neuron death	0.415047	-0.879363	120	1	0.0108696	92	20694	Pak3
GO:0044070	regulation of anion transport	0.415047	-0.879363	120	1	0.0108696	92	20694	Acsl4
GO:0022612	gland morphogenesis	0.415047	-0.879363	120	1	0.0108696	92	20694	Tbx3
GO:0048565	digestive tract development	0.415047	-0.879363	120	1	0.0108696	92	20694	Mixl1
GO:0032411	positive regulation of transporter activity	0.415047	-0.879363	120	1	0.0108696	92	20694	Nedd4l
GO:0015698	inorganic anion transport	0.415047	-0.879363	120	1	0.0108696	92	20694	Ano4
GO:0050890	cognition	0.417398	-0.873715	320	2	0.0217391	92	20694	Hrh1,Sorcs3
GO:0051053	negative regulation of DNA metabolic process	0.417663	-0.873081	121	1	0.0108696	92	20694	Bcl6
GO:0007368	determination of left/right symmetry	0.417663	-0.873081	121	1	0.0108696	92	20694	Tbx3
GO:0042552	myelination	0.417663	-0.873081	121	1	0.0108696	92	20694	Cxcr4
GO:0010906	regulation of glucose metabolic process	0.417663	-0.873081	121	1	0.0108696	92	20694	Ncoa2
GO:0002791	regulation of peptide secretion	0.417845	-0.872645	528	3	0.0326087	92	20694	Rptor,Usp50,Map4k4
GO:0004672	protein kinase activity	0.419035	-0.869801	529	3	0.0326087	92	20694	Map3k14,Pak3,Map4k4
GO:0071453	cellular response to oxygen levels	0.420267	-0.866865	122	1	0.0108696	92	20694	Epas1
GO:0006164	purine nucleotide biosynthetic process	0.420267	-0.866865	122	1	0.0108696	92	20694	Acsl4
GO:0006997	nucleus organization	0.420267	-0.866865	122	1	0.0108696	92	20694	Syne1
GO:0043408	regulation of MAPK cascade	0.422714	-0.861061	744	4	0.0434783	92	20694	Pak3,Map3k14,Map4k4,Dusp22
GO:0051153	regulation of striated muscle cell differentiation	0.42286	-0.860715	123	1	0.0108696	92	20694	Nfatc2
GO:0045216	cell-cell junction organization	0.425441	-0.854629	124	1	0.0108696	92	20694	Micall2
GO:0010212	response to ionizing radiation	0.425441	-0.854629	124	1	0.0108696	92	20694	Net1
GO:0033138	positive regulation of peptidyl-serine phosphorylation	0.425441	-0.854629	124	1	0.0108696	92	20694	Rptor
GO:0007272	ensheathment of neurons	0.425441	-0.854629	124	1	0.0108696	92	20694	Cxcr4
GO:0008366	axon ensheathment	0.425441	-0.854629	124	1	0.0108696	92	20694	Cxcr4
GO:0010565	regulation of cellular ketone metabolic process	0.425441	-0.854629	124	1	0.0108696	92	20694	Acsl4
GO:0051282	regulation of sequestering of calcium ion	0.425441	-0.854629	124	1	0.0108696	92	20694	Cxcr3
GO:0009260	ribonucleotide biosynthetic process	0.425441	-0.854629	124	1	0.0108696	92	20694	Acsl4
GO:0006886	intracellular protein transport	0.42572	-0.853972	747	4	0.0434783	92	20694	Pmm1,Rab38,Tbc1d22a,Bcap29
GO:0009582	detection of abiotic stimulus	0.428011	-0.848607	125	1	0.0108696	92	20694	Cxcr4
GO:0000819	sister chromatid segregation	0.428011	-0.848607	125	1	0.0108696	92	20694	Hormad2
GO:0050867	positive regulation of cell activation	0.42814	-0.848305	327	2	0.0217391	92	20694	Nfatc2,Bcl6
GO:0034097	response to cytokine	0.429083	-0.846106	965	5	0.0543478	92	20694	Mir135a-2,Pid1,Pmm1,Cxcr3,Cxcr4
GO:0009636	response to toxic substance	0.429666	-0.844746	328	2	0.0217391	92	20694	Net1,Crk
GO:0070646	protein modification by small protein removal	0.430569	-0.842648	126	1	0.0108696	92	20694	Usp50
GO:0009581	detection of external stimulus	0.430569	-0.842648	126	1	0.0108696	92	20694	Cxcr4
GO:0016791	phosphatase activity	0.430569	-0.842648	126	1	0.0108696	92	20694	Dusp22
GO:0004518	nuclease activity	0.430569	-0.842648	126	1	0.0108696	92	20694	Mgme1
GO:0099175	regulation of postsynapse organization	0.430569	-0.842648	126	1	0.0108696	92	20694	Pak3
GO:1903827	regulation of cellular protein localization	0.432073	-0.83916	540	3	0.0326087	92	20694	Syne1,Nedd4l,Pid1
GO:0009855	determination of bilateral symmetry	0.433116	-0.83675	127	1	0.0108696	92	20694	Tbx3
GO:0051592	response to calcium ion	0.433116	-0.83675	127	1	0.0108696	92	20694	Syt2
GO:0072522	purine-containing compound biosynthetic process	0.433116	-0.83675	127	1	0.0108696	92	20694	Acsl4
GO:0043467	regulation of generation of precursor metabolites and energy	0.433116	-0.83675	127	1	0.0108696	92	20694	Lexm
GO:0051603	proteolysis involved in cellular protein catabolic process	0.434433	-0.833713	542	3	0.0326087	92	20694	Ube2b,Usp50,Nedd4l
GO:0009799	specification of symmetry	0.435652	-0.830912	128	1	0.0108696	92	20694	Tbx3
GO:1902806	regulation of cell cycle G1/S phase transition	0.435652	-0.830912	128	1	0.0108696	92	20694	Rptor
GO:1901568	fatty acid derivative metabolic process	0.435652	-0.830912	128	1	0.0108696	92	20694	Acsl4
GO:0042592	homeostatic process	0.43603	-0.830044	1625	8	0.0869565	92	20694	Rab38,Bcl6,Epas1,Cxcr3,Nedd4l,Nme8,Ank1,Cxcr4
GO:0070201	regulation of establishment of protein localization	0.436714	-0.828477	758	4	0.0434783	92	20694	Rptor,Usp50,Syne1,Map4k4
GO:0010647	positive regulation of cell communication	0.437613	-0.82642	1846	9	0.0978261	92	20694	Rptor,Dusp22,Map3k14,Pak3,Ncoa2,Robo2,Map4k4,Ube2b,Syt2
GO:0015850	organic hydroxy compound transport	0.438176	-0.825134	129	1	0.0108696	92	20694	Slc10a7
GO:0055067	monovalent inorganic cation homeostasis	0.438176	-0.825134	129	1	0.0108696	92	20694	Rab38
GO:0031341	regulation of cell killing	0.438176	-0.825134	129	1	0.0108696	92	20694	Crk
GO:0008277	regulation of G protein-coupled receptor signaling pathway	0.438176	-0.825134	129	1	0.0108696	92	20694	Syp
GO:0035270	endocrine system development	0.44069	-0.819414	130	1	0.0108696	92	20694	Gsx1
GO:0034329	cell junction assembly	0.44069	-0.819414	130	1	0.0108696	92	20694	Micall2
GO:0023056	positive regulation of signaling	0.442166	-0.81607	1853	9	0.0978261	92	20694	Map3k14,Pak3,Dusp22,Rptor,Syt2,Ube2b,Robo2,Ncoa2,Map4k4
GO:0046390	ribose phosphate biosynthetic process	0.443192	-0.813752	131	1	0.0108696	92	20694	Acsl4
GO:0030177	positive regulation of Wnt signaling pathway	0.443192	-0.813752	131	1	0.0108696	92	20694	Ube2b
GO:0072073	kidney epithelium development	0.443192	-0.813752	131	1	0.0108696	92	20694	Robo2
GO:0000981	DNA-binding transcription factor activity, RNA polymerase II-specific	0.443308	-0.813491	337	2	0.0217391	92	20694	Epas1,Nfatc2
GO:0010817	regulation of hormone levels	0.44501	-0.809659	551	3	0.0326087	92	20694	Map4k4,Rptor,Tbx3
GO:0090087	regulation of peptide transport	0.445668	-0.808181	767	4	0.0434783	92	20694	Syne1,Map4k4,Usp50,Rptor
GO:2001251	negative regulation of chromosome organization	0.445683	-0.808147	132	1	0.0108696	92	20694	Ube2b
GO:0002244	hematopoietic progenitor cell differentiation	0.448163	-0.802598	133	1	0.0108696	92	20694	Mixl1
GO:0007292	female gamete generation	0.448163	-0.802598	133	1	0.0108696	92	20694	Ddx20
GO:0055123	digestive system development	0.448163	-0.802598	133	1	0.0108696	92	20694	Mixl1
GO:0006811	ion transport	0.449195	-0.800298	1206	6	0.0652174	92	20694	Slc10a7,Hrh1,Acsl4,Ank1,Ano4,Tmc3
GO:1904375	regulation of protein localization to cell periphery	0.450632	-0.797103	134	1	0.0108696	92	20694	Pid1
GO:0007623	circadian rhythm	0.450632	-0.797103	134	1	0.0108696	92	20694	Ncoa2
GO:0042471	ear morphogenesis	0.453091	-0.791663	135	1	0.0108696	92	20694	Hmx2
GO:0019933	cAMP-mediated signaling	0.453091	-0.791663	135	1	0.0108696	92	20694	Cxcr3
GO:1901700	response to oxygen-containing compound	0.454488	-0.788584	1432	7	0.076087	92	20694	Nme8,Pid1,Rptor,Ncoa2,Litaf,Crk,Net1
GO:0044257	cellular protein catabolic process	0.455511	-0.786335	560	3	0.0326087	92	20694	Ube2b,Nedd4l,Usp50
GO:0002449	lymphocyte mediated immunity	0.455538	-0.786276	136	1	0.0108696	92	20694	Cr2
GO:0009411	response to UV	0.455538	-0.786276	136	1	0.0108696	92	20694	Ube2b
GO:0051246	regulation of protein metabolic process	0.456494	-0.784179	2759	13	0.141304	92	20694	Dusp22,Rptor,Cxcr4,Map3k14,Pak3,Usp50,Nedd4l,Map4k4,Rasa1,Minar1,Ube2b,Pid1,Bcl6
GO:0001101	response to acid chemical	0.456771	-0.783573	346	2	0.0217391	92	20694	Rptor,Pid1
GO:0050865	regulation of cell activation	0.457834	-0.781248	562	3	0.0326087	92	20694	Bcl6,Nfatc2,Dusp22
GO:0043484	regulation of RNA splicing	0.457975	-0.780941	137	1	0.0108696	92	20694	Hmx2
GO:0019827	stem cell population maintenance	0.457975	-0.780941	137	1	0.0108696	92	20694	Tbx3
GO:1904062	regulation of cation transmembrane transport	0.459738	-0.777098	348	2	0.0217391	92	20694	Cxcr3,Nedd4l
GO:0006897	endocytosis	0.459738	-0.777098	348	2	0.0217391	92	20694	Syt2,Syp
GO:2001056	positive regulation of cysteine-type endopeptidase activity	0.4604	-0.775659	138	1	0.0108696	92	20694	Usp50
GO:0071356	cellular response to tumor necrosis factor	0.4604	-0.775659	138	1	0.0108696	92	20694	Pid1
GO:0006955	immune response	0.460709	-0.774989	1001	5	0.0543478	92	20694	Cxcr3,Cxcr4,Bcl6,Cr2,Map3k14
GO:0035690	cellular response to drug	0.462696	-0.770685	350	2	0.0217391	92	20694	Net1,Crk
GO:0015031	protein transport	0.462704	-0.770667	1223	6	0.0652174	92	20694	Bcap29,Tbc1d22a,Pmm1,Slc10a7,Arl8b,Rab38
GO:0006814	sodium ion transport	0.462815	-0.770427	139	1	0.0108696	92	20694	Slc10a7
GO:0050680	negative regulation of epithelial cell proliferation	0.46522	-0.765245	140	1	0.0108696	92	20694	Cxcr3
GO:0007267	cell-cell signaling	0.465414	-0.764827	787	4	0.0434783	92	20694	Syt2,Tbx3,Hrh1,Syp
GO:0004721	phosphoprotein phosphatase activity	0.467613	-0.760113	141	1	0.0108696	92	20694	Dusp22
GO:0035051	cardiocyte differentiation	0.467613	-0.760113	141	1	0.0108696	92	20694	Tbx3
GO:0098727	maintenance of cell number	0.467613	-0.760113	141	1	0.0108696	92	20694	Tbx3
GO:0050684	regulation of mRNA processing	0.469997	-0.75503	142	1	0.0108696	92	20694	Hmx2
GO:0009267	cellular response to starvation	0.469997	-0.75503	142	1	0.0108696	92	20694	Rptor
GO:0050678	regulation of epithelial cell proliferation	0.471513	-0.751808	356	2	0.0217391	92	20694	Cxcr3,Rptor
GO:1901699	cellular response to nitrogen compound	0.471685	-0.751443	574	3	0.0326087	92	20694	Hrh1,Rptor,Crk
GO:0035113	embryonic appendage morphogenesis	0.472369	-0.749995	143	1	0.0108696	92	20694	Tbx3
GO:0030326	embryonic limb morphogenesis	0.472369	-0.749995	143	1	0.0108696	92	20694	Tbx3
GO:0010634	positive regulation of epithelial cell migration	0.472369	-0.749995	143	1	0.0108696	92	20694	Map4k4
GO:0050896	response to stimulus	0.47393	-0.746696	8373	38	0.413043	92	20694	Syp,Syt2,Bcl6,Robo2,Ncoa2,Pak3,Dusp22,Rasa1,Mgme1,Epas1,Rab38,Slc35f3,Cr2,Cntn5,Usp50,Litaf,Nedd4l,Ank1,Pmm1,Map3k14,Nme8,Vmn2r121,Cxcr4,Tead4,Ube2b,Tbx3,Pid1,Crk,Net1,Cntn4,Map4k4,Rptor,Qrfp,Slc25a26,Mir135a-2,Nfatc2,Cxcr3,Hrh1
GO:0051480	regulation of cytosolic calcium ion concentration	0.474433	-0.745634	358	2	0.0217391	92	20694	Cxcr4,Cxcr3
GO:0008104	protein localization	0.474569	-0.745348	1903	9	0.0978261	92	20694	Slc10a7,Arl8b,Pmm1,Ank1,Syne1,Bcap29,Bcl6,Rab38,Tbc1d22a
GO:0062013	positive regulation of small molecule metabolic process	0.474731	-0.745007	144	1	0.0108696	92	20694	Pid1
GO:0007369	gastrulation	0.474731	-0.745007	144	1	0.0108696	92	20694	Mixl1
GO:0023052	signaling	0.475293	-0.743824	5023	23	0.25	92	20694	Ank1,Map3k14,Hrh1,Cxcr4,Tead4,Vmn2r121,Cr2,Rab38,Rasa1,Qrfp,Cxcr3,Usp50,Nfatc2,Pak3,Dusp22,Rptor,Tbx3,Syt2,Bcl6,Syp,Net1,Map4k4,Crk
GO:0060562	epithelial tube morphogenesis	0.47589	-0.742569	359	2	0.0217391	92	20694	Tbx3,Cxcr4
GO:0032268	regulation of cellular protein metabolic process	0.476459	-0.741373	2573	12	0.130435	92	20694	Rasa1,Minar1,Ube2b,Pid1,Bcl6,Usp50,Map4k4,Map3k14,Pak3,Dusp22,Rptor,Cxcr4
GO:1905952	regulation of lipid localization	0.477083	-0.740065	145	1	0.0108696	92	20694	Acsl4
GO:0046661	male sex differentiation	0.477083	-0.740065	145	1	0.0108696	92	20694	Tbx3
GO:0043412	macromolecule modification	0.478152	-0.737827	2576	12	0.130435	92	20694	Gan,Dusp22,Dpy19l1,Pak3,Map3k14,Pmm1,Pdzrn4,Map4k4,Ttll7,Usp50,Nedd4l,Ube2b
GO:0010564	regulation of cell cycle process	0.479694	-0.734607	581	3	0.0326087	92	20694	Cdk5rap2,Ube2b,Rptor
GO:0030856	regulation of epithelial cell differentiation	0.484075	-0.725515	148	1	0.0108696	92	20694	Tbx3
GO:0002700	regulation of production of molecular mediator of immune response	0.484075	-0.725515	148	1	0.0108696	92	20694	Bcl6
GO:0001824	blastocyst development	0.484075	-0.725515	148	1	0.0108696	92	20694	Tead4
GO:0015833	peptide transport	0.484784	-0.724051	1251	6	0.0652174	92	20694	Rab38,Pmm1,Arl8b,Slc10a7,Bcap29,Tbc1d22a
GO:0008360	regulation of cell shape	0.486385	-0.720754	149	1	0.0108696	92	20694	Crk
GO:0010970	transport along microtubule	0.488685	-0.716037	150	1	0.0108696	92	20694	Arl8b
GO:0071478	cellular response to radiation	0.488685	-0.716037	150	1	0.0108696	92	20694	Net1
GO:0050715	positive regulation of cytokine secretion	0.488685	-0.716037	150	1	0.0108696	92	20694	Usp50
GO:0043009	chordate embryonic development	0.488791	-0.715821	811	4	0.0434783	92	20694	Tead4,Epas1,Ube2b,Tbx3
GO:0002521	leukocyte differentiation	0.490322	-0.712693	369	2	0.0217391	92	20694	Bcl6,Cr2
GO:0032102	negative regulation of response to external stimulus	0.490322	-0.712693	369	2	0.0217391	92	20694	Robo2,Crk
GO:0030879	mammary gland development	0.490975	-0.711362	151	1	0.0108696	92	20694	Tbx3
GO:0097237	cellular response to toxic substance	0.490975	-0.711362	151	1	0.0108696	92	20694	Net1
GO:1901214	regulation of neuron death	0.491752	-0.709781	370	2	0.0217391	92	20694	Retreg1,Pak3
GO:0051186	cofactor metabolic process	0.493179	-0.706883	371	2	0.0217391	92	20694	Ank1,Acsl4
GO:0051494	negative regulation of cytoskeleton organization	0.493255	-0.70673	152	1	0.0108696	92	20694	Cdk5rap2
GO:0045580	regulation of T cell differentiation	0.493255	-0.70673	152	1	0.0108696	92	20694	Bcl6
GO:0010675	regulation of cellular carbohydrate metabolic process	0.493255	-0.70673	152	1	0.0108696	92	20694	Ncoa2
GO:0071248	cellular response to metal ion	0.495524	-0.702139	153	1	0.0108696	92	20694	Syt2
GO:0014013	regulation of gliogenesis	0.497784	-0.69759	154	1	0.0108696	92	20694	Cxcr4
GO:0044057	regulation of system process	0.497789	-0.697578	597	3	0.0326087	92	20694	Hrh1,Epas1,Syne1
GO:0033365	protein localization to organelle	0.50003	-0.693087	599	3	0.0326087	92	20694	Pmm1,Syne1,Bcap29
GO:0001775	cell activation	0.50003	-0.693087	599	3	0.0326087	92	20694	Cxcr4,Bcl6,Cr2
GO:0070588	calcium ion transmembrane transport	0.500033	-0.693081	155	1	0.0108696	92	20694	Hrh1
GO:0007601	visual perception	0.502273	-0.688612	156	1	0.0108696	92	20694	Epas1
GO:0045834	positive regulation of lipid metabolic process	0.502273	-0.688612	156	1	0.0108696	92	20694	Rab38
GO:0021543	pallium development	0.502273	-0.688612	156	1	0.0108696	92	20694	Crk
GO:0032269	negative regulation of cellular protein metabolic process	0.503808	-0.68556	1051	5	0.0543478	92	20694	Rptor,Dusp22,Minar1,Pid1,Ube2b
GO:0030902	hindbrain development	0.504502	-0.684183	157	1	0.0108696	92	20694	Crk
GO:0033135	regulation of peptidyl-serine phosphorylation	0.504502	-0.684183	157	1	0.0108696	92	20694	Rptor
GO:0010950	positive regulation of endopeptidase activity	0.504502	-0.684183	157	1	0.0108696	92	20694	Usp50
GO:0034612	response to tumor necrosis factor	0.506722	-0.679793	158	1	0.0108696	92	20694	Pid1
GO:0010921	regulation of phosphatase activity	0.506722	-0.679793	158	1	0.0108696	92	20694	Sfi1
GO:0042886	amide transport	0.508148	-0.676982	1281	6	0.0652174	92	20694	Pmm1,Slc10a7,Arl8b,Rab38,Bcap29,Tbc1d22a
GO:0098609	cell-cell adhesion	0.508714	-0.675868	382	2	0.0217391	92	20694	Cntn5,Robo2
GO:0009266	response to temperature stimulus	0.508932	-0.675441	159	1	0.0108696	92	20694	Cxcr4
GO:0050953	sensory perception of light stimulus	0.511132	-0.671128	160	1	0.0108696	92	20694	Epas1
GO:0019935	cyclic-nucleotide-mediated signaling	0.511132	-0.671128	160	1	0.0108696	92	20694	Cxcr3
GO:1903169	regulation of calcium ion transmembrane transport	0.511132	-0.671128	160	1	0.0108696	92	20694	Cxcr3
GO:0010639	negative regulation of organelle organization	0.511506	-0.670396	384	2	0.0217391	92	20694	Cdk5rap2,Ube2b
GO:0048598	embryonic morphogenesis	0.512264	-0.668915	610	3	0.0326087	92	20694	Tbx3,Mixl1,Hmx2
GO:0007088	regulation of mitotic nuclear division	0.513322	-0.666852	161	1	0.0108696	92	20694	Cdk5rap2
GO:0051147	regulation of muscle cell differentiation	0.513322	-0.666852	161	1	0.0108696	92	20694	Nfatc2
GO:0006643	membrane lipid metabolic process	0.513322	-0.666852	161	1	0.0108696	92	20694	9130409I23Rik
GO:0044085	cellular component biogenesis	0.514646	-0.664276	2416	11	0.119565	92	20694	Cntn5,Cdk5rap2,Ube2b,Micall2,Rab38,Cda,Asap1,Nme8,Hyls1,Dnah8,Ddx20
GO:0030705	cytoskeleton-dependent intracellular transport	0.515503	-0.662613	162	1	0.0108696	92	20694	Arl8b
GO:0016301	kinase activity	0.517775	-0.658215	615	3	0.0326087	92	20694	Map3k14,Pak3,Map4k4
GO:0030163	protein catabolic process	0.518873	-0.656097	616	3	0.0326087	92	20694	Ube2b,Usp50,Nedd4l
GO:1901617	organic hydroxy compound biosynthetic process	0.519835	-0.654244	164	1	0.0108696	92	20694	Epas1
GO:0006260	DNA replication	0.519835	-0.654244	164	1	0.0108696	92	20694	Mgme1
GO:0043122	regulation of I-kappaB kinase/NF-kappaB signaling	0.524129	-0.646018	166	1	0.0108696	92	20694	Map3k14
GO:0042594	response to starvation	0.524129	-0.646018	166	1	0.0108696	92	20694	Rptor
GO:0048469	cell maturation	0.524129	-0.646018	166	1	0.0108696	92	20694	Epas1
GO:0045931	positive regulation of mitotic cell cycle	0.524129	-0.646018	166	1	0.0108696	92	20694	Rptor
GO:0031589	cell-substrate adhesion	0.526262	-0.641957	167	1	0.0108696	92	20694	Micall2
GO:0006399	tRNA metabolic process	0.526262	-0.641957	167	1	0.0108696	92	20694	Rpp21
GO:0034504	protein localization to nucleus	0.526262	-0.641957	167	1	0.0108696	92	20694	Syne1
GO:0071230	cellular response to amino acid stimulus	0.526262	-0.641957	167	1	0.0108696	92	20694	Rptor
GO:0009725	response to hormone	0.527611	-0.639397	624	3	0.0326087	92	20694	Crk,Ncoa2,Pid1
GO:2001257	regulation of cation channel activity	0.528385	-0.63793	168	1	0.0108696	92	20694	Nedd4l
GO:1902107	positive regulation of leukocyte differentiation	0.528385	-0.63793	168	1	0.0108696	92	20694	Bcl6
GO:0050821	protein stabilization	0.528385	-0.63793	168	1	0.0108696	92	20694	Ube2b
GO:0071705	nitrogen compound transport	0.528903	-0.63695	1535	7	0.076087	92	20694	Bcap29,Tbc1d22a,Slc35f3,Rab38,Slc10a7,Arl8b,Pmm1
GO:0007154	cell communication	0.52922	-0.636352	5148	23	0.25	92	20694	Rptor,Dusp22,Pak3,Map4k4,Net1,Crk,Bcl6,Tbx3,Syt2,Syp,Tead4,Cxcr4,Vmn2r121,Hrh1,Ank1,Map3k14,Cxcr3,Nfatc2,Usp50,Cr2,Rab38,Qrfp,Rasa1
GO:0045184	establishment of protein localization	0.529624	-0.635587	1309	6	0.0652174	92	20694	Tbc1d22a,Bcap29,Rab38,Pmm1,Slc10a7,Arl8b
GO:0001890	placenta development	0.530499	-0.633938	169	1	0.0108696	92	20694	Epas1
GO:1901654	response to ketone	0.530499	-0.633938	169	1	0.0108696	92	20694	Ncoa2
GO:0071236	cellular response to antibiotic	0.530499	-0.633938	169	1	0.0108696	92	20694	Net1
GO:0051235	maintenance of location	0.530499	-0.633938	169	1	0.0108696	92	20694	Syne1
GO:0048729	tissue morphogenesis	0.530865	-0.633247	627	3	0.0326087	92	20694	Tbx3,Robo2,Cxcr4
GO:0019725	cellular homeostasis	0.532416	-0.63033	857	4	0.0434783	92	20694	Cxcr3,Cxcr4,Nme8,Rab38
GO:0006836	neurotransmitter transport	0.532603	-0.629979	170	1	0.0108696	92	20694	Syt2
GO:0030003	cellular cation homeostasis	0.534108	-0.627158	630	3	0.0326087	92	20694	Rab38,Cxcr4,Cxcr3
GO:0002443	leukocyte mediated immunity	0.534698	-0.626053	171	1	0.0108696	92	20694	Cr2
GO:0097746	regulation of blood vessel diameter	0.536784	-0.622159	172	1	0.0108696	92	20694	Hrh1
GO:0035107	appendage morphogenesis	0.536784	-0.622159	172	1	0.0108696	92	20694	Tbx3
GO:0035296	regulation of tube diameter	0.536784	-0.622159	172	1	0.0108696	92	20694	Hrh1
GO:0035108	limb morphogenesis	0.536784	-0.622159	172	1	0.0108696	92	20694	Tbx3
GO:0050789	regulation of biological process	0.537847	-0.62018	11457	51	0.554348	92	20694	Nme8,Ikzf2,Sorcs3,Asap1,Map3k14,Ank1,Tead4,Ddx20,Cxcr4,Arhgef25,Vmn2r121,Rab38,Cdk5rap2,Cr2,Epas1,Acsl4,Minar1,Mixl1,Rasa1,Mdga2,Nedd4l,Cda,Usp50,Litaf,Pak3,Gsx1,Dusp22,Bcl6,Mical2,Syt2,Syp,Ncoa2,Robo2,Hrh1,Syne1,Mir135a-2,Qrfp,Lexm,Cxcr3,Nfatc2,Retreg1,Hmx2,Rptor,Pid1,Ube2b,Tbx3,Sfi1,Map4k4,Cntn4,Net1,Crk
GO:0009165	nucleotide biosynthetic process	0.538861	-0.618298	173	1	0.0108696	92	20694	Acsl4
GO:0035150	regulation of tube size	0.538861	-0.618298	173	1	0.0108696	92	20694	Hrh1
GO:0031644	regulation of nervous system process	0.540928	-0.614469	174	1	0.0108696	92	20694	Syne1
GO:1903706	regulation of hemopoiesis	0.542867	-0.61089	407	2	0.0217391	92	20694	Mixl1,Bcl6
GO:0032940	secretion by cell	0.542867	-0.61089	407	2	0.0217391	92	20694	Tbx3,Syt2
GO:0051607	defense response to virus	0.545035	-0.606905	176	1	0.0108696	92	20694	Map3k14
GO:0010952	positive regulation of peptidase activity	0.545035	-0.606905	176	1	0.0108696	92	20694	Usp50
GO:0072657	protein localization to membrane	0.546856	-0.603571	410	2	0.0217391	92	20694	Rab38,Ank1
GO:0099111	microtubule-based transport	0.547075	-0.603169	177	1	0.0108696	92	20694	Arl8b
GO:0034330	cell junction organization	0.547075	-0.603169	177	1	0.0108696	92	20694	Micall2
GO:1901565	organonitrogen compound catabolic process	0.549003	-0.599652	875	4	0.0434783	92	20694	Ube2b,Cda,Usp50,Nedd4l
GO:0006873	cellular ion homeostasis	0.549075	-0.59952	644	3	0.0326087	92	20694	Rab38,Cxcr4,Cxcr3
GO:0009612	response to mechanical stimulus	0.549106	-0.599463	178	1	0.0108696	92	20694	Cxcr4
GO:0008016	regulation of heart contraction	0.549106	-0.599463	178	1	0.0108696	92	20694	Epas1
GO:0043604	amide biosynthetic process	0.549501	-0.598745	412	2	0.0217391	92	20694	Acsl4,9130409I23Rik
GO:0051262	protein tetramerization	0.553141	-0.592142	180	1	0.0108696	92	20694	Cda
GO:0043200	response to amino acid	0.553141	-0.592142	180	1	0.0108696	92	20694	Rptor
GO:1901293	nucleoside phosphate biosynthetic process	0.553141	-0.592142	180	1	0.0108696	92	20694	Acsl4
GO:2000241	regulation of reproductive process	0.553141	-0.592142	180	1	0.0108696	92	20694	Ube2b
GO:0006959	humoral immune response	0.553141	-0.592142	180	1	0.0108696	92	20694	Cr2
GO:0043524	negative regulation of neuron apoptotic process	0.553141	-0.592142	180	1	0.0108696	92	20694	Retreg1
GO:0044271	cellular nitrogen compound biosynthetic process	0.555374	-0.588113	1113	5	0.0543478	92	20694	9130409I23Rik,Acsl4,Pmm1,Ank1,Tead4
GO:0001894	tissue homeostasis	0.55714	-0.584938	182	1	0.0108696	92	20694	Epas1
GO:0120032	regulation of plasma membrane bounded cell projection assembly	0.55714	-0.584938	182	1	0.0108696	92	20694	Syne1
GO:2001252	positive regulation of chromosome organization	0.55714	-0.584938	182	1	0.0108696	92	20694	Bcl6
GO:0051248	negative regulation of protein metabolic process	0.557807	-0.583743	1116	5	0.0543478	92	20694	Minar1,Ube2b,Pid1,Rptor,Dusp22
GO:0050792	regulation of viral process	0.559127	-0.581379	183	1	0.0108696	92	20694	Cxcr4
GO:0045619	regulation of lymphocyte differentiation	0.561104	-0.577849	184	1	0.0108696	92	20694	Bcl6
GO:0060491	regulation of cell projection assembly	0.561104	-0.577849	184	1	0.0108696	92	20694	Syne1
GO:1902905	positive regulation of supramolecular fiber organization	0.561104	-0.577849	184	1	0.0108696	92	20694	Cdk5rap2
GO:0008610	lipid biosynthetic process	0.561274	-0.577546	421	2	0.0217391	92	20694	9130409I23Rik,Acsl4
GO:0006281	DNA repair	0.562569	-0.575242	422	2	0.0217391	92	20694	Mgme1,Ube2b
GO:0006109	regulation of carbohydrate metabolic process	0.563073	-0.574346	185	1	0.0108696	92	20694	Ncoa2
GO:0071375	cellular response to peptide hormone stimulus	0.563073	-0.574346	185	1	0.0108696	92	20694	Crk
GO:0034654	nucleobase-containing compound biosynthetic process	0.564803	-0.571278	659	3	0.0326087	92	20694	Acsl4,Pmm1,Tead4
GO:0006470	protein dephosphorylation	0.565033	-0.570871	186	1	0.0108696	92	20694	Dusp22
GO:0050870	positive regulation of T cell activation	0.566984	-0.567424	187	1	0.0108696	92	20694	Bcl6
GO:0072659	protein localization to plasma membrane	0.566984	-0.567424	187	1	0.0108696	92	20694	Ank1
GO:1905475	regulation of protein localization to membrane	0.566984	-0.567424	187	1	0.0108696	92	20694	Pid1
GO:0031669	cellular response to nutrient levels	0.568927	-0.564003	188	1	0.0108696	92	20694	Rptor
GO:0000375	RNA splicing, via transesterification reactions	0.568927	-0.564003	188	1	0.0108696	92	20694	Ddx20
GO:0000377	RNA splicing, via transesterification reactions with bulged adenosine as nucleophile	0.568927	-0.564003	188	1	0.0108696	92	20694	Ddx20
GO:0000398	mRNA splicing, via spliceosome	0.568927	-0.564003	188	1	0.0108696	92	20694	Ddx20
GO:0009987	cellular process	0.570392	-0.561431	14222	63	0.684783	92	20694	Hmx2,Rptor,Gan,Pid1,Ube2b,Micall2,Tbx3,Rpp21,Crk,Map4k4,Cntn4,Net1,Rpia,Hrh1,Arl8b,Dpy19l1,Ugt2a3,Syne1,Qrfp,Mir135a-2,Nfatc2,Retreg1,Ttll7,Cxcr3,Pak3,Hyls1,Dnah8,Dusp22,Gsx1,Bcap29,Syp,Bcl6,Mical2,Syt2,9130409I23Rik,Ncoa2,Robo2,Asap1,Map3k14,Pmm1,Ank1,Nme8,Ano4,Hormad2,Vmn2r121,Tead4,Cxcr4,Ddx20,Mgme1,Epas1,Acsl4,Minar1,Mixl1,Rasa1,Cntn5,Rab38,Cr2,Cdk5rap2,Nedd4l,Litaf,Usp50,Cda,Pdzrn4
GO:0016458	gene silencing	0.570861	-0.56061	189	1	0.0108696	92	20694	Ube2b
GO:0080135	regulation of cellular response to stress	0.571003	-0.560361	665	3	0.0326087	92	20694	Map4k4,Dusp22,Bcl6
GO:0048608	reproductive structure development	0.571556	-0.559393	429	2	0.0217391	92	20694	Epas1,Tbx3
GO:0007286	spermatid development	0.572786	-0.557243	190	1	0.0108696	92	20694	Ube2b
GO:0048545	response to steroid hormone	0.572786	-0.557243	190	1	0.0108696	92	20694	Ncoa2
GO:0007188	adenylate cyclase-modulating G protein-coupled receptor signaling pathway	0.572786	-0.557243	190	1	0.0108696	92	20694	Cxcr3
GO:0034613	cellular protein localization	0.573617	-0.555794	1368	6	0.0652174	92	20694	Rab38,Ank1,Pmm1,Tbc1d22a,Syne1,Bcap29
GO:0048732	gland development	0.575368	-0.552746	432	2	0.0217391	92	20694	Gsx1,Tbx3
GO:0061458	reproductive system development	0.576633	-0.55055	433	2	0.0217391	92	20694	Tbx3,Epas1
GO:0001666	response to hypoxia	0.578511	-0.547297	193	1	0.0108696	92	20694	Epas1
GO:0070727	cellular macromolecule localization	0.578709	-0.546956	1375	6	0.0652174	92	20694	Ank1,Pmm1,Rab38,Tbc1d22a,Bcap29,Syne1
GO:0050731	positive regulation of peptidyl-tyrosine phosphorylation	0.580403	-0.544033	194	1	0.0108696	92	20694	Rasa1
GO:0035303	regulation of dephosphorylation	0.580403	-0.544033	194	1	0.0108696	92	20694	Sfi1
GO:0001817	regulation of cytokine production	0.583241	-0.539154	677	3	0.0326087	92	20694	Litaf,Usp50,Bcl6
GO:0016197	endosomal transport	0.584161	-0.537579	196	1	0.0108696	92	20694	Micall2
GO:0048738	cardiac muscle tissue development	0.584161	-0.537579	196	1	0.0108696	92	20694	Tbx3
GO:0060173	limb development	0.586027	-0.534389	197	1	0.0108696	92	20694	Tbx3
GO:0006310	DNA recombination	0.586027	-0.534389	197	1	0.0108696	92	20694	Ube2b
GO:0048736	appendage development	0.586027	-0.534389	197	1	0.0108696	92	20694	Tbx3
GO:0070507	regulation of microtubule cytoskeleton organization	0.587885	-0.531224	198	1	0.0108696	92	20694	Cdk5rap2
GO:0022618	ribonucleoprotein complex assembly	0.589735	-0.528082	199	1	0.0108696	92	20694	Ddx20
GO:0050679	positive regulation of epithelial cell proliferation	0.589735	-0.528082	199	1	0.0108696	92	20694	Rptor
GO:0048515	spermatid differentiation	0.589735	-0.528082	199	1	0.0108696	92	20694	Ube2b
GO:0031396	regulation of protein ubiquitination	0.591577	-0.524964	200	1	0.0108696	92	20694	Minar1
GO:0003018	vascular process in circulatory system	0.591577	-0.524964	200	1	0.0108696	92	20694	Hrh1
GO:0006954	inflammatory response	0.591602	-0.524921	445	2	0.0217391	92	20694	Cxcr3,Bcl6
GO:0140352	export from cell	0.592832	-0.522845	446	2	0.0217391	92	20694	Syt2,Tbx3
GO:0007389	pattern specification process	0.592832	-0.522845	446	2	0.0217391	92	20694	Mdga2,Tbx3
GO:0006732	coenzyme metabolic process	0.59341	-0.52187	201	1	0.0108696	92	20694	Acsl4
GO:1901564	organonitrogen compound metabolic process	0.595297	-0.518695	4394	19	0.206522	92	20694	Yae1d1,Dusp22,Gan,Pak3,Map4k4,9130409I23Rik,Ube2b,Dpy19l1,Cntnap5a,Pmm1,Map3k14,Ank1,Ttll7,Pdzrn4,Nedd4l,Cda,Usp50,Acsl4,Epas1
GO:0097435	supramolecular fiber organization	0.596505	-0.516668	449	2	0.0217391	92	20694	Mical2,Micall2
GO:1903039	positive regulation of leukocyte cell-cell adhesion	0.597053	-0.51575	203	1	0.0108696	92	20694	Bcl6
GO:0061919	process utilizing autophagic mechanism	0.598862	-0.512724	204	1	0.0108696	92	20694	Retreg1
GO:0006914	autophagy	0.598862	-0.512724	204	1	0.0108696	92	20694	Retreg1
GO:0071407	cellular response to organic cyclic compound	0.59894	-0.512594	451	2	0.0217391	92	20694	Pak3,Hrh1
GO:0032103	positive regulation of response to external stimulus	0.600154	-0.51057	452	2	0.0217391	92	20694	Cxcr3,Cxcr4
GO:0048839	inner ear development	0.600663	-0.509721	205	1	0.0108696	92	20694	Hmx2
GO:0008361	regulation of cell size	0.602456	-0.506741	206	1	0.0108696	92	20694	Rptor
GO:0002252	immune effector process	0.602573	-0.506547	454	2	0.0217391	92	20694	Cr2,Map3k14
GO:0006605	protein targeting	0.604241	-0.503782	207	1	0.0108696	92	20694	Pmm1
GO:0090305	nucleic acid phosphodiester bond hydrolysis	0.604241	-0.503782	207	1	0.0108696	92	20694	Mgme1
GO:0051495	positive regulation of cytoskeleton organization	0.604241	-0.503782	207	1	0.0108696	92	20694	Cdk5rap2
GO:0007568	aging	0.606018	-0.500845	208	1	0.0108696	92	20694	Tbx3
GO:0006887	exocytosis	0.606018	-0.500845	208	1	0.0108696	92	20694	Syt2
GO:1903708	positive regulation of hemopoiesis	0.606018	-0.500845	208	1	0.0108696	92	20694	Bcl6
GO:2000027	regulation of animal organ morphogenesis	0.607788	-0.49793	209	1	0.0108696	92	20694	Robo2
GO:0006874	cellular calcium ion homeostasis	0.61214	-0.490795	462	2	0.0217391	92	20694	Cxcr3,Cxcr4
GO:0014070	response to organic cyclic compound	0.612875	-0.489594	707	3	0.0326087	92	20694	Ncoa2,Hrh1,Pak3
GO:0071826	ribonucleoprotein complex subunit organization	0.613049	-0.489311	212	1	0.0108696	92	20694	Ddx20
GO:0032787	monocarboxylic acid metabolic process	0.613323	-0.488863	463	2	0.0217391	92	20694	Ugt2a3,Acsl4
GO:0050707	regulation of cytokine secretion	0.614787	-0.48648	213	1	0.0108696	92	20694	Usp50
GO:0007178	transmembrane receptor protein serine/threonine kinase signaling pathway	0.614787	-0.48648	213	1	0.0108696	92	20694	Dusp22
GO:0045732	positive regulation of protein catabolic process	0.614787	-0.48648	213	1	0.0108696	92	20694	Nedd4l
GO:0010948	negative regulation of cell cycle process	0.614787	-0.48648	213	1	0.0108696	92	20694	Cdk5rap2
GO:0065007	biological regulation	0.614796	-0.486465	12113	53	0.576087	92	20694	Cr2,Rab38,Cdk5rap2,Mixl1,Rasa1,Acsl4,Minar1,Epas1,Mdga2,Litaf,Cda,Usp50,Nedd4l,Sorcs3,Ikzf2,Nme8,Ank1,Map3k14,Asap1,Cxcr4,Ddx20,Tead4,Vmn2r121,Ano4,Arhgef25,Syt2,Mical2,Bcl6,Syp,Tbc1d22a,Robo2,Ncoa2,Pak3,Gsx1,Dusp22,Mir135a-2,Qrfp,Lexm,Cxcr3,Retreg1,Nfatc2,Hrh1,Syne1,Tbx3,Pid1,Ube2b,Sfi1,Cntn4,Net1,Map4k4,Crk,Rptor,Hmx2
GO:0060485	mesenchyme development	0.616517	-0.483669	214	1	0.0108696	92	20694	Robo2
GO:0030324	lung development	0.61824	-0.480879	215	1	0.0108696	92	20694	Epas1
GO:0003713	transcription coactivator activity	0.61824	-0.480879	215	1	0.0108696	92	20694	Ncoa2
GO:0098657	import into cell	0.620368	-0.477442	469	2	0.0217391	92	20694	Syt2,Syp
GO:0051726	regulation of cell cycle	0.621375	-0.475821	958	4	0.0434783	92	20694	Cdk5rap2,Tbx3,Ube2b,Rptor
GO:0031668	cellular response to extracellular stimulus	0.621662	-0.475358	217	1	0.0108696	92	20694	Rptor
GO:0031348	negative regulation of defense response	0.621662	-0.475358	217	1	0.0108696	92	20694	Crk
GO:0036293	response to decreased oxygen levels	0.623362	-0.472628	218	1	0.0108696	92	20694	Epas1
GO:0030323	respiratory tube development	0.623362	-0.472628	218	1	0.0108696	92	20694	Epas1
GO:0043903	regulation of symbiosis, encompassing mutualism through parasitism	0.623362	-0.472628	218	1	0.0108696	92	20694	Cxcr4
GO:0034622	cellular protein-containing complex assembly	0.624335	-0.471067	719	3	0.0326087	92	20694	Ddx20,Dnah8,Micall2
GO:1903532	positive regulation of secretion by cell	0.626164	-0.468143	474	2	0.0217391	92	20694	Usp50,Syt2
GO:0051604	protein maturation	0.626739	-0.467225	220	1	0.0108696	92	20694	Yae1d1
GO:0060828	regulation of canonical Wnt signaling pathway	0.628416	-0.464553	221	1	0.0108696	92	20694	Ube2b
GO:0009615	response to virus	0.628416	-0.464553	221	1	0.0108696	92	20694	Map3k14
GO:0034765	regulation of ion transmembrane transport	0.629609	-0.462656	477	2	0.0217391	92	20694	Cxcr3,Nedd4l
GO:0044281	small molecule metabolic process	0.631338	-0.459914	1450	6	0.0652174	92	20694	Galm,Cda,Ugt2a3,Acsl4,Rpia,Pmm1
GO:0055074	calcium ion homeostasis	0.631893	-0.459036	479	2	0.0217391	92	20694	Cxcr3,Cxcr4
GO:0006816	calcium ion transport	0.635051	-0.45405	225	1	0.0108696	92	20694	Hrh1
GO:0009952	anterior/posterior pattern specification	0.635051	-0.45405	225	1	0.0108696	92	20694	Tbx3
GO:0010632	regulation of epithelial cell migration	0.635051	-0.45405	225	1	0.0108696	92	20694	Map4k4
GO:0044265	cellular macromolecule catabolic process	0.635567	-0.453238	731	3	0.0326087	92	20694	Nedd4l,Usp50,Ube2b
GO:0072503	cellular divalent inorganic cation homeostasis	0.636427	-0.451886	483	2	0.0217391	92	20694	Cxcr4,Cxcr3
GO:0006812	cation transport	0.636492	-0.451783	732	3	0.0326087	92	20694	Hrh1,Slc10a7,Ank1
GO:0006725	cellular aromatic compound metabolic process	0.637119	-0.450799	2404	10	0.108696	92	20694	Ank1,Pmm1,Ddx20,Tead4,Acsl4,Mgme1,Epas1,Ube2b,Rpp21,Cda
GO:0002064	epithelial cell development	0.638324	-0.448909	227	1	0.0108696	92	20694	Cxcr4
GO:0055082	cellular chemical homeostasis	0.640179	-0.446008	736	3	0.0326087	92	20694	Cxcr3,Cxcr4,Rab38
GO:1901653	cellular response to peptide	0.641569	-0.443839	229	1	0.0108696	92	20694	Crk
GO:1903320	regulation of protein modification by small protein conjugation or removal	0.64318	-0.441331	230	1	0.0108696	92	20694	Minar1
GO:0034655	nucleobase-containing compound catabolic process	0.64318	-0.441331	230	1	0.0108696	92	20694	Cda
GO:0007346	regulation of mitotic cell cycle	0.645366	-0.437938	491	2	0.0217391	92	20694	Rptor,Cdk5rap2
GO:0043901	negative regulation of multi-organism process	0.646381	-0.436366	232	1	0.0108696	92	20694	Crk
GO:0007165	signal transduction	0.649402	-0.431704	4751	20	0.217391	92	20694	Rasa1,Qrfp,Rab38,Cr2,Usp50,Nfatc2,Cxcr3,Ank1,Map3k14,Hrh1,Vmn2r121,Cxcr4,Tead4,Bcl6,Crk,Net1,Map4k4,Pak3,Dusp22,Rptor
GO:0032886	regulation of microtubule-based process	0.649554	-0.43147	234	1	0.0108696	92	20694	Cdk5rap2
GO:0043583	ear development	0.65113	-0.429046	235	1	0.0108696	92	20694	Hmx2
GO:0033993	response to lipid	0.651981	-0.427739	749	3	0.0326087	92	20694	Pid1,Litaf,Ncoa2
GO:0043086	negative regulation of catalytic activity	0.653773	-0.424995	751	3	0.0326087	92	20694	Sfi1,Rptor,Dusp22
GO:0002009	morphogenesis of an epithelium	0.655217	-0.422789	500	2	0.0217391	92	20694	Cxcr4,Tbx3
GO:1990778	protein localization to cell periphery	0.658904	-0.417177	240	1	0.0108696	92	20694	Ank1
GO:0016311	dephosphorylation	0.658904	-0.417177	240	1	0.0108696	92	20694	Dusp22
GO:2000116	regulation of cysteine-type endopeptidase activity	0.658904	-0.417177	240	1	0.0108696	92	20694	Usp50
GO:0043393	regulation of protein binding	0.658904	-0.417177	240	1	0.0108696	92	20694	Crk
GO:0040029	regulation of gene expression, epigenetic	0.658904	-0.417177	240	1	0.0108696	92	20694	Ube2b
GO:0022409	positive regulation of cell-cell adhesion	0.661966	-0.412541	242	1	0.0108696	92	20694	Bcl6
GO:0022402	cell cycle process	0.663511	-0.410209	762	3	0.0326087	92	20694	Ube2b,Cdk5rap2,Hormad2
GO:0072507	divalent inorganic cation homeostasis	0.664852	-0.408191	509	2	0.0217391	92	20694	Cxcr3,Cxcr4
GO:0060541	respiratory system development	0.668008	-0.403456	246	1	0.0108696	92	20694	Epas1
GO:1901215	negative regulation of neuron death	0.669501	-0.401222	247	1	0.0108696	92	20694	Retreg1
GO:0006468	protein phosphorylation	0.669607	-0.401065	769	3	0.0326087	92	20694	Pak3,Map3k14,Map4k4
GO:1903311	regulation of mRNA metabolic process	0.672469	-0.396799	249	1	0.0108696	92	20694	Hmx2
GO:0046903	secretion	0.673236	-0.395659	517	2	0.0217391	92	20694	Tbx3,Syt2
GO:0044249	cellular biosynthetic process	0.673668	-0.395018	1997	8	0.0869565	92	20694	Mgme1,Acsl4,Epas1,9130409I23Rik,Dpy19l1,Tead4,Pmm1,Ank1
GO:0009887	animal organ morphogenesis	0.675078	-0.392927	1026	4	0.0434783	92	20694	Robo2,Hmx2,Cxcr4,Tbx3
GO:0032412	regulation of ion transmembrane transporter activity	0.678325	-0.388129	253	1	0.0108696	92	20694	Nedd4l
GO:0009150	purine ribonucleotide metabolic process	0.678325	-0.388129	253	1	0.0108696	92	20694	Acsl4
GO:0044267	cellular protein metabolic process	0.67998	-0.385692	2960	12	0.130435	92	20694	Map3k14,Pmm1,Pak3,Dpy19l1,Dusp22,Gan,Ube2b,Nedd4l,Usp50,Ttll7,Map4k4,Pdzrn4
GO:0051047	positive regulation of secretion	0.685497	-0.377611	529	2	0.0217391	92	20694	Usp50,Syt2
GO:0001818	negative regulation of cytokine production	0.6855	-0.377607	258	1	0.0108696	92	20694	Bcl6
GO:0071222	cellular response to lipopolysaccharide	0.686916	-0.375544	259	1	0.0108696	92	20694	Litaf
GO:0006790	sulfur compound metabolic process	0.688325	-0.373494	260	1	0.0108696	92	20694	Acsl4
GO:0001822	kidney development	0.689728	-0.371457	261	1	0.0108696	92	20694	Robo2
GO:0022898	regulation of transmembrane transporter activity	0.689728	-0.371457	261	1	0.0108696	92	20694	Nedd4l
GO:0007605	sensory perception of sound	0.693901	-0.365426	264	1	0.0108696	92	20694	Cntn5
GO:0009259	ribonucleotide metabolic process	0.695279	-0.363442	265	1	0.0108696	92	20694	Acsl4
GO:0030336	negative regulation of cell migration	0.696651	-0.36147	266	1	0.0108696	92	20694	Dusp22
GO:0071219	cellular response to molecule of bacterial origin	0.698018	-0.359511	267	1	0.0108696	92	20694	Litaf
GO:0006163	purine nucleotide metabolic process	0.699378	-0.357564	268	1	0.0108696	92	20694	Acsl4
GO:0070482	response to oxygen levels	0.699378	-0.357564	268	1	0.0108696	92	20694	Epas1
GO:0042110	T cell activation	0.700732	-0.35563	269	1	0.0108696	92	20694	Cxcr4
GO:0050778	positive regulation of immune response	0.701265	-0.35487	545	2	0.0217391	92	20694	Cr2,Nfatc2
GO:0071396	cellular response to lipid	0.702228	-0.353497	546	2	0.0217391	92	20694	Pid1,Litaf
GO:0032409	regulation of transporter activity	0.703422	-0.351799	271	1	0.0108696	92	20694	Nedd4l
GO:0070838	divalent metal ion transport	0.704758	-0.349901	272	1	0.0108696	92	20694	Hrh1
GO:0080134	regulation of response to stress	0.704848	-0.349773	1318	5	0.0543478	92	20694	Bcl6,Crk,Dusp22,Cxcr4,Map4k4
GO:0043434	response to peptide hormone	0.707412	-0.346142	274	1	0.0108696	92	20694	Crk
GO:0044270	cellular nitrogen compound catabolic process	0.707412	-0.346142	274	1	0.0108696	92	20694	Cda
GO:0072511	divalent inorganic cation transport	0.70873	-0.34428	275	1	0.0108696	92	20694	Hrh1
GO:0071496	cellular response to external stimulus	0.713945	-0.33695	279	1	0.0108696	92	20694	Rptor
GO:0009057	macromolecule catabolic process	0.713963	-0.336925	823	3	0.0326087	92	20694	Nedd4l,Usp50,Ube2b
GO:0046700	heterocycle catabolic process	0.715234	-0.335146	280	1	0.0108696	92	20694	Cda
GO:0044092	negative regulation of molecular function	0.715271	-0.335094	1082	4	0.0434783	92	20694	Dusp22,Nedd4l,Rptor,Sfi1
GO:0010243	response to organonitrogen compound	0.715515	-0.334752	825	3	0.0326087	92	20694	Rptor,Crk,Hrh1
GO:0046486	glycerolipid metabolic process	0.716517	-0.333353	281	1	0.0108696	92	20694	Acsl4
GO:0030001	metal ion transport	0.717304	-0.332256	562	2	0.0217391	92	20694	Hrh1,Slc10a7
GO:0072001	renal system development	0.717795	-0.331572	282	1	0.0108696	92	20694	Robo2
GO:0104004	cellular response to environmental stimulus	0.717795	-0.331572	282	1	0.0108696	92	20694	Net1
GO:0071214	cellular response to abiotic stimulus	0.717795	-0.331572	282	1	0.0108696	92	20694	Net1
GO:0007167	enzyme linked receptor protein signaling pathway	0.720972	-0.327155	566	2	0.0217391	92	20694	Dusp22,Crk
GO:1901576	organic substance biosynthetic process	0.72206	-0.325648	2088	8	0.0869565	92	20694	Dpy19l1,Tead4,Ank1,Pmm1,Acsl4,Mgme1,Epas1,9130409I23Rik
[truncated: 14,417 more rows]
