# Supplementary material for: TET2 directs mammary luminal cell differentiation and endocrine response
Source: Nat Commun. 2020 Sep 15;11:4642. doi: 10.1038/s41467-020-18129-w (PMC7493981; doi:10.1038/s41467-020-18129-w)
Supplement: Supplementary file 4 — Supplementary dataset 2 [file 41467_2020_18129_MOESM4_ESM.xlsx]

## Sheet: Common TF
Gene symbol	Matrix Family	Detailed Family Information	Matrix	Start position	End position	Anchor position	Core sim.	Matrix sim.	Sequence
ESR1	V$FKHD	Fork head domain factors	V$FOXP1_ES.01	73	89	81	1	1	gatgaaaAACAaataga
ESR1	V$FKHD	Fork head domain factors	V$FOXP1_ES.01	213	229	221	1	1	agaagaaAACAacaatt
ESR1	V$FKHD	Fork head domain factors	V$FOXP1_ES.01	440	456	448	1	1	gggtaaaAACAgttcca
ESR1	V$FKHD	Fork head domain factors	V$FOXP1_ES.01	950	966	958	1	1	tacctaaAACAatgtaa
ESR1	V$FKHD	Fork head domain factors	V$FOXP1_ES.01	159	175	167	1	1	acttaaaAACAtgtgtc
ESR1	V$FKHD	Fork head domain factors	V$FOXP1_ES.01	287	303	295	1	1	ctgtgaaAACAgaaaaa
ESR1	V$FKHD	Fork head domain factors	V$FOXP1_ES.01	542	558	550	1	1	actacaaAACAcaacca
ESR1	V$FKHD	Fork head domain factors	V$FOXP1_ES.01	604	620	612	1	1	gaataaaAACAgggcct
ESR1	V$FKHD	Fork head domain factors	V$FOXP1_ES.01	789	805	797	1	1	tcaataaAACAttctca
ESR1	V$FKHD	Fork head domain factors	V$FOXP1_ES.01	816	832	824	1	1	aaggcaaAACAaaaaaa
ESR1	V$FKHD	Fork head domain factors	V$FOXP1_ES.01	947	963	955	1	1	attaaaaAACAgaaaat
ESR1	V$FKHD	Fork head domain factors	V$FOXP1_ES.01	986	1002	994	1	1	ctatgaaAACAtagcaa
ESR1	V$FKHD	Fork head domain factors	V$FOXP1_ES.01	203	219	211	1	1	caattaaAACAaagtat
ESR1	V$FKHD	Fork head domain factors	V$FOXP1_ES.01	428	444	436	1	1	gatgaaaAACAaataga
ESR1	V$FKHD	Fork head domain factors	V$FOXP1_ES.01	316	332	324	1	1	aaaaaaaAACAaaaaaa
ESR1	V$FKHD	Fork head domain factors	V$FOXP1_ES.01	326	342	334	1	1	aaaaaaaAACAaaaaca
ESR1	V$FKHD	Fork head domain factors	V$FOXP1_ES.01	332	348	340	1	1	aaacaaaAACAaaaaaa
ESR1	V$FKHD	Fork head domain factors	V$FOXP1_ES.01	373	389	381	1	1	caaataaAACAaactct
ESR1	V$FKHD	Fork head domain factors	V$FOXP1_ES.01	416	432	424	1	1	aggaaaaAACAaataca
ESR1	V$FKHD	Fork head domain factors	V$FOXP1_ES.01	1093	1109	1101	1	1	ccctgaaAACAcaggtg
ESR1	V$FKHD	Fork head domain factors	V$FOXP1_ES.01	314	330	322	1	1	agtttaaAACAaaggta
ESR1	V$FKHD	Fork head domain factors	V$FOXP1_ES.01	488	504	496	1	1	atgccaaAACAtttatt
ESR1	V$FKHD	Fork head domain factors	V$FOXP1_ES.01	725	741	733	1	1	gaggaaaAACAggcttg
ESR1	V$FKHD	Fork head domain factors	V$FOXP1_ES.01	1191	1207	1199	1	1	ctaacaaAACAcacgtt
ESR1	V$FKHD	Fork head domain factors	V$FOXP1_ES.01	1362	1378	1370	1	1	aaacaaaAACAttaaaa
ESR1	V$FKHD	Fork head domain factors	V$FOXP1_ES.01	1624	1640	1632	1	1	agtttaaAACAagccat
ESR1	V$FKHD	Fork head domain factors	V$FOXP1_ES.01	164	180	172	1	1	atgttaaAACAgagcta
ESR1	V$FKHD	Fork head domain factors	V$FOXP1_ES.01	518	534	526	1	1	aaaaaaaAACAgaacaa
ESR1	V$FKHD	Fork head domain factors	V$FOXP1_ES.01	1042	1058	1050	1	1	tgataaaAACAggagga
ESR1	V$FKHD	Fork head domain factors	V$FOXP1_ES.01	260	276	268	1	1	cttggaaAACAggtgga
ESR1	V$FKHD	Fork head domain factors	V$FOXP1_ES.01	492	508	500	1	1	cacagaaAACAgtaatt
ESR1	V$FKHD	Fork head domain factors	V$FOXP1_ES.01	669	685	677	1	1	tccaaaaAACAtcctac
ESR1	V$FKHD	Fork head domain factors	V$FOXP1_ES.01	515	531	523	1	1	ttacaaaAACAgtacag
ESR1	V$FKHD	Fork head domain factors	V$FOXP1_ES.01	63	79	71	1	1	actttaaAACAttttga
ESR1	V$FKHD	Fork head domain factors	V$FOXP1_ES.01	623	639	631	1	1	cccaaaaAACActcaca
ESR1	V$FKHD	Fork head domain factors	V$FOXP1_ES.01	709	725	717	1	1	aaaataaAACAtcattc
ESR1	V$FKHD	Fork head domain factors	V$FOXP1_ES.01	250	266	258	1	1	aaataaaAACAcaggca
ESR1	V$FKHD	Fork head domain factors	V$FOXP1_ES.01	281	297	289	1	1	atggaaaAACAaagtta
ESR1	V$FKHD	Fork head domain factors	V$FOXP1_ES.01	363	379	371	1	1	ttttaaaAACAaaccaa
ESR1	V$FKHD	Fork head domain factors	V$FOXP1_ES.01	529	545	537	1	1	cttataaAACAacgttc
ESR1	V$FKHD	Fork head domain factors	V$FOXP1_ES.01	95	111	103	1	1	agtttaaAACAaaggta
ESR1	V$FKHD	Fork head domain factors	V$FOXP1_ES.01	269	285	277	1	1	atgccaaAACAtttatt
ESR1	V$FKHD	Fork head domain factors	V$FOXP1_ES.01	506	522	514	1	1	gaggaaaAACAggcttg
ESR1	V$FKHD	Fork head domain factors	V$FOXP1_ES.01	931	947	939	1	1	aaatcaaAACAagccta
ESR1	V$FKHD	Fork head domain factors	V$FOXP1_ES.01	418	434	426	1	1	acaaaaaAACAataata
ESR1	V$FKHD	Fork head domain factors	V$FOXP1_ES.01	426	442	434	1	1	caaacaaAACAaaaaaa
ESR1	V$FKHD	Fork head domain factors	V$FOXP1_ES.01	515	531	523	1	1	gcaaaaaAACAaaatct
ESR1	V$FKHD	Fork head domain factors	V$FOXP1_ES.01	527	543	535	1	1	aacaaaaAACAgagatt
ESR1	V$FKHD	Fork head domain factors	V$FOXP1_ES.01	544	560	552	1	1	tgtacaaAACAaaaaac
ESR1	V$FKHD	Fork head domain factors	V$FOXP1_ES.01	551	567	559	1	1	aacaaaaAACAataata
ESR1	V$FKHD	Fork head domain factors	V$FOXP1_ES.01	566	582	574	1	1	caaacaaAACAaaaata
FOXA1	V$FKHD	Fork head domain factors	V$FOXP1_ES.01	1200	1216	1208	1	1	ctttgaaAACAgcggct
FOXA1	V$FKHD	Fork head domain factors	V$FOXP1_ES.01	168	184	176	1	1	ctcttaaAACAaaactt
FOXA1	V$FKHD	Fork head domain factors	V$FOXP1_ES.01	236	252	244	1	1	aagttaaAACAcatttc
FOXA1	V$FKHD	Fork head domain factors	V$FOXP1_ES.01	283	299	291	1	1	tttgcaaAACAagaaga
FOXA1	V$FKHD	Fork head domain factors	V$FOXP1_ES.01	447	463	455	1	1	cactcaaAACAcacgca
GATA3	V$FKHD	Fork head domain factors	V$FOXP1_ES.01	471	487	479	1	1	tcagaaaAACAaaatgt
GATA3	V$FKHD	Fork head domain factors	V$FOXP1_ES.01	485	501	493	1	1	gttttaaAACActatcc
GATA3	V$FKHD	Fork head domain factors	V$FOXP1_ES.01	492	508	500	1	1	gttttaaAACAcgacga
GATA3	V$FKHD	Fork head domain factors	V$FOXP1_ES.01	80	96	88	1	1	ctgtcaaAACAaatgga
GATA3	V$FKHD	Fork head domain factors	V$FOXP1_ES.01	1209	1225	1217	1	1	aataaaaAACAgctggc
ESR1	V$MOKF	Mouse Krueppel like factor	V$MOK2.02	379	399	389	1	1	aaaaaacccagggCCTTtttc
ESR1	V$MZF1	Myeloid zinc finger 1 factors	V$MZF1.01	883	893	888	1	1	gtGGGGagtga
ESR1	V$MZF1	Myeloid zinc finger 1 factors	V$MZF1.01	1480	1490	1485	1	1	gtGGGGaggag
ESR1	V$MZF1	Myeloid zinc finger 1 factors	V$MZF1.01	553	563	558	1	1	gtGGGGagctg
ESR1	V$MZF1	Myeloid zinc finger 1 factors	V$MZF1.01	664	674	669	1	1	gtGGGGagtga
ESR1	V$MZF1	Myeloid zinc finger 1 factors	V$MZF1.01	932	942	937	1	1	gtGGGGattat
FOXA1	V$MZF1	Myeloid zinc finger 1 factors	V$MZF1.01	801	811	806	1	1	gtGGGGaaacg
GATA3	V$MZF1	Myeloid zinc finger 1 factors	V$MZF1.01	503	513	508	1	1	gtGGGGaaacg
GATA3	V$MZF1	Myeloid zinc finger 1 factors	V$MZF1.01	868	878	873	1	1	gtGGGGaaagg
ESR1	V$MZF1	Myeloid zinc finger 1 factors	V$MZF1.02	836	846	841	1	1	taGGGGaaaaa
ESR1	V$MZF1	Myeloid zinc finger 1 factors	V$MZF1.02	762	772	767	1	1	aaGGGGaagca
GATA3	V$NKXH	NKX homeodomain factors	V$NKX25.05	229	247	238	1	1	tgactTGAGtggcaacagt
ESR1	V$PLAG	Pleomorphic adenoma gene	V$PLAG1.02	559	581	570	1	1	aaGGGGgcggagattcagggtat
ESR1	V$PLAG	Pleomorphic adenoma gene	V$PLAG1.02	577	599	588	1	1	caGGGGgcatctgaggggaaggg
ESR1	V$PLAG	Pleomorphic adenoma gene	V$PLAG1.02	745	767	756	1	1	gaGGGGgaatcaaacagaaagag
ESR1	V$PLAG	Pleomorphic adenoma gene	V$PLAG1.02	895	917	906	1	1	caGGGGgcgggggcgcacgagga
ESR1	V$PLAG	Pleomorphic adenoma gene	V$PLAG1.02	1445	1467	1456	1	1	caGGGGgatcttgagctgcggac
ESR1	V$PLAG	Pleomorphic adenoma gene	V$PLAG1.02	914	936	925	1	1	aaGGGGgcggagattcagggtat
ESR1	V$PLAG	Pleomorphic adenoma gene	V$PLAG1.02	932	954	943	1	1	caGGGGgcatctgaggggaaggg
ESR1	V$PLAG	Pleomorphic adenoma gene	V$PLAG1.02	1100	1122	1111	1	1	gaGGGGgaatcaaacagaaagag
ESR1	V$PLAG	Pleomorphic adenoma gene	V$PLAG1.02	531	553	542	1	1	caGGGGgccagaggctgtaatat
ESR1	V$PLAG	Pleomorphic adenoma gene	V$PLAG1.02	543	565	554	1	1	caGGGGgatcttgagctgcggac
ESR1	V$PLAG	Pleomorphic adenoma gene	V$PLAG1.02	893	915	904	1	1	gaGGGGgtggccttgcttttgcc
FOXA1	V$PLAG	Pleomorphic adenoma gene	V$PLAG1.02	577	599	588	1	1	gaGGGGgtgtaaccccctttgga
FOXA1	V$PLAG	Pleomorphic adenoma gene	V$PLAG1.02	581	603	592	1	1	aaGGGGgttacaccccctccctc
FOXA1	V$PLAG	Pleomorphic adenoma gene	V$PLAG1.02	296	318	307	1	1	gaGGGGgtgtaaccccctttgga
FOXA1	V$PLAG	Pleomorphic adenoma gene	V$PLAG1.02	300	322	311	1	1	aaGGGGgttacaccccctccctc
FOXA1	V$PLAG	Pleomorphic adenoma gene	V$PLAG1.02	1051	1073	1062	1	1	gaGGGGgatcggctggatgagga
FOXA1	V$PLAG	Pleomorphic adenoma gene	V$PLAG1.02	779	801	790	1	1	caGGGGgaggggacatctcccat
FOXA1	V$PLAG	Pleomorphic adenoma gene	V$PLAG1.02	858	880	869	1	1	aaGGGGggcgggaggaggagccc
FOXA1	V$PLAG	Pleomorphic adenoma gene	V$PLAG1.02	883	905	894	1	1	caGGGGgaggacggcccgacttg
GATA3	V$PLAG	Pleomorphic adenoma gene	V$PLAG1.02	196	218	207	1	1	aaGGGGggaggggaggaagagac
GATA3	V$PLAG	Pleomorphic adenoma gene	V$PLAG1.02	602	624	613	1	1	gaGGGGgagaagggcccctttgc
GATA3	V$PLAG	Pleomorphic adenoma gene	V$PLAG1.02	978	1000	989	1	1	caGGGGgaggcggtgtggtggct
GATA3	V$PLAG	Pleomorphic adenoma gene	V$PLAG1.02	682	704	693	1	1	caGGGGgagcctgtcttggtccg
GATA3	V$PLAG	Pleomorphic adenoma gene	V$PLAG1.02	935	957	946	1	1	aaGGGGgtgaaattcattccctc
GATA3	V$PLAG	Pleomorphic adenoma gene	V$PLAG1.02	1043	1065	1054	1	1	gaGGGGgctcccaggaagaacgt
ESR1	V$RBP2	Retinoblastoma-binding proteins with demethylase activity	V$PLU1_JARID1B.01	907	915	911	1	1	GCACagcgc
ESR1	V$RBP2	Retinoblastoma-binding proteins with demethylase activity	V$PLU1_JARID1B.01	688	696	692	1	1	GCACagcgc
ESR1	V$CART	Cart-1 (cartilage homeoprotein 1)	V$S8.01	173	193	183	1	1	cagtgTAATtgaaacacagga
ESR1	V$CART	Cart-1 (cartilage homeoprotein 1)	V$S8.01	696	716	706	1	1	atgggTAATtgaaaatgatca
ESR1	V$CART	Cart-1 (cartilage homeoprotein 1)	V$S8.01	465	485	475	1	1	actgtTAATtggagaattaca
ESR1	V$CART	Cart-1 (cartilage homeoprotein 1)	V$S8.01	751	771	761	1	1	ggaggTAATtgaatcacgggg
ESR1	V$CART	Cart-1 (cartilage homeoprotein 1)	V$S8.01	626	646	636	1	1	ttaacTAATtggtgtaatact
ESR1	V$CART	Cart-1 (cartilage homeoprotein 1)	V$S8.01	71	91	81	1	1	attttTAATtgacaaataaaa
ESR1	V$CART	Cart-1 (cartilage homeoprotein 1)	V$S8.01	88	108	98	1	1	atggaTAATtgaaattcaaag
FOXA1	V$CART	Cart-1 (cartilage homeoprotein 1)	V$S8.01	630	650	640	1	1	cagtgTAATtggtttaggccc
FOXA1	V$CART	Cart-1 (cartilage homeoprotein 1)	V$S8.01	349	369	359	1	1	cagtgTAATtggtttaggccc
ESR1	V$ZF02	C2H2 zinc finger transcription factors 2	V$ZKSCAN3.01	1480	1502	1491	1	1	ctcctCCCCaccccacgtcctgg
ESR1	V$ZF02	C2H2 zinc finger transcription factors 2	V$ZKSCAN3.01	439	461	450	1	1	ctgggCCCCacctgcatgcagcc
FOXA1	V$ZF02	C2H2 zinc finger transcription factors 2	V$ZKSCAN3.01	1255	1277	1266	1	1	cggcgCCCCaccggccgcccgcc
FOXA1	V$ZF02	C2H2 zinc finger transcription factors 2	V$ZKSCAN3.01	974	996	985	1	1	cggcgCCCCaccggccgcccgcc
FOXA1	V$ZF02	C2H2 zinc finger transcription factors 2	V$ZKSCAN3.01	789	811	800	1	1	cgtttCCCCacctgctgctcctg
FOXA1	V$ZF02	C2H2 zinc finger transcription factors 2	V$ZKSCAN3.01	17	39	28	1	1	tacccCCCCaccctttttgtaaa
GATA3	V$ZF02	C2H2 zinc finger transcription factors 2	V$ZKSCAN3.01	868	890	879	1	1	cctttCCCCacccccgccagatc
ESR1	V$ZFHX	Two-handed zinc finger homeodomain transcription factors	V$AREB6.04	811	823	817	1	1	gttctGTTTcaga
GATA3	V$ZFHX	Two-handed zinc finger homeodomain transcription factors	V$AREB6.04	591	603	597	1	1	ctcctGTTTctgt
ESR1	V$AP1R	MAF and AP1 related factors	V$NRL.02	382	404	393	1	0.999	atattttctcAGCAgataaggtt
ESR1	V$RUSH	SWI/SNF related nucleophosphoproteins with a RING finger DNA binding motif	V$SMARCA3.01	948	958	953	1	0.999	caCCATttgac
ESR1	V$EVI1	EVI1-myleoid transforming protein	V$MEL1.02	755	771	763	1	0.998	tcaccaaGATGagtttg
ESR1	V$MZF1	Myeloid zinc finger 1 factors	V$MZF1.02	577	587	582	1	0.998	gaGGGGaaggg
ESR1	V$MZF1	Myeloid zinc finger 1 factors	V$MZF1.02	932	942	937	1	0.998	gaGGGGaaggg
ESR1	V$MZF1	Myeloid zinc finger 1 factors	V$MZF1.02	1472	1482	1477	1	0.998	gaGGGGaaagc
FOXA1	V$NKXH	NKX homeodomain factors	V$NKX25.05	834	852	843	1	0.998	tcgctTGAGtgcccacctc
FOXA1	V$NKXH	NKX homeodomain factors	V$NKX25.05	553	571	562	1	0.998	tcgctTGAGtgcccacctc
ESR1	V$SORY	SOX/SRY-sex/testis determinig and related HMG box factors	V$SOX5.01	601	623	612	1	0.998	atttaaCAATaaaagccttctgg
ESR1	V$SORY	SOX/SRY-sex/testis determinig and related HMG box factors	V$SOX5.01	382	404	393	1	0.998	atttaaCAATaaaagccttctgg
ESR1	V$IKRS	Ikaros zinc finger family	V$IK2.01	448	460	454	1	0.997	ttttGGGAaaact
FOXA1	V$MOKF	Mouse Krueppel like factor	V$MOK2.02	1102	1122	1112	1	0.997	ggccccggccgggCCTTggcc
ESR1	V$AP1R	MAF and AP1 related factors	V$NRL.02	1333	1355	1344	1	0.997	agcagagctcAGCAgagttttat
ESR1	V$RBP2	Retinoblastoma-binding proteins with demethylase activity	V$PLU1_JARID1B.01	1273	1281	1277	1	0.997	GCACagccc
ESR1	V$RBP2	Retinoblastoma-binding proteins with demethylase activity	V$PLU1_JARID1B.01	371	379	375	1	0.997	GCACagccc
GATA3	V$RBP2	Retinoblastoma-binding proteins with demethylase activity	V$PLU1_JARID1B.01	828	836	832	1	0.997	GCACagccc
ESR1	V$CART	Cart-1 (cartilage homeoprotein 1)	V$S8.01	265	285	275	1	0.997	gtgtcTAATtaaattgcattc
ESR1	V$CART	Cart-1 (cartilage homeoprotein 1)	V$S8.01	270	290	280	1	0.997	caattTAATtagacacttttc
ESR1	V$CART	Cart-1 (cartilage homeoprotein 1)	V$S8.01	620	640	630	1	0.997	ccataTAATtagtatttttca
ESR1	V$CART	Cart-1 (cartilage homeoprotein 1)	V$S8.01	510	530	520	1	0.997	acatgTAATtaaaaattaaga
ESR1	V$CART	Cart-1 (cartilage homeoprotein 1)	V$S8.01	131	151	141	1	0.997	ctataTAATtaagaataagct
FOXA1	V$CART	Cart-1 (cartilage homeoprotein 1)	V$S8.01	303	323	313	1	0.997	taaagTAATtaagaatccgca
GATA3	V$CART	Cart-1 (cartilage homeoprotein 1)	V$S8.01	133	153	143	1	0.997	ctaaaTAATtaaaaggtttag
ESR1	V$ZFHX	Two-handed zinc finger homeodomain transcription factors	V$AREB6.04	895	907	901	1	0.997	ctcctGTTTcatg
ESR1	V$KLFS	Krueppel like transcription factors	V$KLF2.01	715	733	724	1	0.996	agcatGGGTgggaaagtat
FOXA1	V$KLFS	Krueppel like transcription factors	V$KLF2.01	16	34	25	1	0.996	aaaaaGGGTgggggggtag
ESR1	V$EVI1	EVI1-myleoid transforming protein	V$MEL1.02	484	500	492	1	0.996	ctagggtGATGaggagc
ESR1	V$MZF1	Myeloid zinc finger 1 factors	V$MZF1.01	1648	1658	1653	1	0.996	ggGGGGaaacc
ESR1	V$MZF1	Myeloid zinc finger 1 factors	V$MZF1.01	360	370	365	1	0.996	ggGGGGaaatt
ESR1	V$MZF1	Myeloid zinc finger 1 factors	V$MZF1.01	746	756	751	1	0.996	ggGGGGaaacc
FOXA1	V$MZF1	Myeloid zinc finger 1 factors	V$MZF1.01	336	346	341	1	0.996	ggGGGGaaatc
GATA3	V$MZF1	Myeloid zinc finger 1 factors	V$MZF1.01	852	862	857	1	0.996	ggGGGGagaag
GATA3	V$MZF1	Myeloid zinc finger 1 factors	V$MZF1.01	931	941	936	1	0.996	ggGGGGaggag
GATA3	V$MZF1	Myeloid zinc finger 1 factors	V$MZF1.01	301	311	306	1	0.996	ggGGGGagctt
ESR1	V$NKXH	NKX homeodomain factors	V$NKX25.05	1650	1668	1659	1	0.996	gctgtTGAGtggggggaaa
ESR1	V$NKXH	NKX homeodomain factors	V$NKX25.05	748	766	757	1	0.996	gctgtTGAGtggggggaaa
ESR1	V$EVI1	EVI1-myleoid transforming protein	V$MEL1.02	328	344	336	1	0.995	cagacatGATGagatat
ESR1	V$MZF1	Myeloid zinc finger 1 factors	V$MZF1.02	601	611	606	1	0.995	tgGGGGaactg
ESR1	V$MZF1	Myeloid zinc finger 1 factors	V$MZF1.02	746	756	751	1	0.995	agGGGGaatca
ESR1	V$MZF1	Myeloid zinc finger 1 factors	V$MZF1.02	103	113	108	1	0.995	tgGGGGaagct
ESR1	V$MZF1	Myeloid zinc finger 1 factors	V$MZF1.02	918	928	923	1	0.995	aaGGGGatctg
ESR1	V$MZF1	Myeloid zinc finger 1 factors	V$MZF1.02	956	966	961	1	0.995	tgGGGGaactg
ESR1	V$MZF1	Myeloid zinc finger 1 factors	V$MZF1.02	1101	1111	1106	1	0.995	agGGGGaatca
ESR1	V$MZF1	Myeloid zinc finger 1 factors	V$MZF1.02	1237	1247	1242	1	0.995	tgGGGGaaaac
ESR1	V$MZF1	Myeloid zinc finger 1 factors	V$MZF1.02	313	323	318	1	0.995	tgGGGGaaaaa
GATA3	V$MZF1	Myeloid zinc finger 1 factors	V$MZF1.02	861	871	866	1	0.995	taGGGGatgca
GATA3	V$MZF1	Myeloid zinc finger 1 factors	V$MZF1.02	558	568	563	1	0.995	ttGGGGaatgt
ESR1	V$CART	Cart-1 (cartilage homeoprotein 1)	V$S8.01	210	230	220	1	0.995	taacaTAATtgccaaagcttt
ESR1	V$CART	Cart-1 (cartilage homeoprotein 1)	V$S8.01	229	249	239	1	0.995	tttttTAATtgttcaacctaa
ESR1	V$CART	Cart-1 (cartilage homeoprotein 1)	V$S8.01	242	262	252	1	0.995	caaccTAATtgtctaatagtg
ESR1	V$CART	Cart-1 (cartilage homeoprotein 1)	V$S8.01	193	213	203	1	0.995	tgtttTAATtgctatcccaaa
ESR1	V$CART	Cart-1 (cartilage homeoprotein 1)	V$S8.01	565	585	575	1	0.995	taacaTAATtgccaaagcttt
ESR1	V$CART	Cart-1 (cartilage homeoprotein 1)	V$S8.01	499	519	509	1	0.995	aacagTAATtgtccttgtagc
FOXA1	V$CART	Cart-1 (cartilage homeoprotein 1)	V$S8.01	482	502	492	1	0.995	ccaacTAATtgcctatcaccc
ESR1	V$SORY	SOX/SRY-sex/testis determinig and related HMG box factors	V$SOX5.01	913	935	924	1	0.995	tctaaaCAATatagtataacaca
ESR1	V$EVI1	EVI1-myleoid transforming protein	V$MEL1.02	1012	1028	1020	1	0.994	gcagggaGATGaggatt
ESR1	V$EVI1	EVI1-myleoid transforming protein	V$MEL1.02	1081	1097	1089	1	0.994	ctggaaaGATGaggaaa
FOXA1	V$EVI1	EVI1-myleoid transforming protein	V$MEL1.02	1059	1075	1067	1	0.994	tcggctgGATGaggagg
ESR1	V$MOKF	Mouse Krueppel like factor	V$MOK2.02	874	894	884	1	0.994	catgtaagaagcgCCTTtgct
ESR1	V$ZFHX	Two-handed zinc finger homeodomain transcription factors	V$AREB6.04	1299	1311	1305	1	0.994	cgccgGTTTctga
ESR1	V$ZFHX	Two-handed zinc finger homeodomain transcription factors	V$AREB6.04	397	409	403	1	0.994	cgccgGTTTctga
FOXA1	V$ZFHX	Two-handed zinc finger homeodomain transcription factors	V$AREB6.04	1549	1561	1555	1	0.994	aacctGTTTctct
GATA3	V$ZFHX	Two-handed zinc finger homeodomain transcription factors	V$AREB6.04	956	968	962	1	0.994	tcgctGTTTctcc
GATA3	V$ETSF	Human and murine ETS1 factors	V$ETV1.02	347	367	357	1	0.994	caaatacaGGAAggagaggcc
GATA3	V$EVI1	EVI1-myleoid transforming protein	V$MEL1.02	215	231	223	1	0.993	agtgaggGATGagaagg
GATA3	V$EVI1	EVI1-myleoid transforming protein	V$MEL1.02	759	775	767	1	0.993	ccgccagGATGagagag
FOXA1	V$CIZF	CAS interating zinc finger protein	V$NMP4.01	260	270	265	1	0.993	ggAAAAagccc
ESR1	V$RUSH	SWI/SNF related nucleophosphoproteins with a RING finger DNA binding motif	V$SMARCA3.01	1636	1646	1641	1	0.993	ttCCATatggc
GATA3	V$RUSH	SWI/SNF related nucleophosphoproteins with a RING finger DNA binding motif	V$SMARCA3.01	345	355	350	1	0.993	ttCCATatata
ESR1	V$SORY	SOX/SRY-sex/testis determinig and related HMG box factors	V$SOX5.01	409	431	420	1	0.993	aaaaaaCAATaatataaaatatt
ESR1	V$SORY	SOX/SRY-sex/testis determinig and related HMG box factors	V$SOX5.01	554	576	565	1	0.993	aaaaaaCAATaatatttttgttt
FOXA1	V$SORY	SOX/SRY-sex/testis determinig and related HMG box factors	V$SOX5.01	322	344	333	1	0.993	aagtaaCAATaaaataaaatcta
ESR1	V$EVI1	EVI1-myleoid transforming protein	V$MEL1.02	692	708	700	1	0.992	aattcaaGATGagattt
ESR1	V$EVI1	EVI1-myleoid transforming protein	V$MEL1.02	77	93	85	1	0.992	gagcttaGATGagcact
ESR1	V$EVI1	EVI1-myleoid transforming protein	V$MEL1.02	952	968	960	1	0.992	aattcaaGATGagattt
ESR1	V$MOKF	Mouse Krueppel like factor	V$MOK2.02	897	917	907	1	0.992	tgaaacaggaggaCCTTtcca
ESR1	V$MOKF	Mouse Krueppel like factor	V$MOK2.02	1092	1112	1102	1	0.992	aaaggagcatggaCCTTtcga
ESR1	V$MZF1	Myeloid zinc finger 1 factors	V$MZF1.01	1324	1334	1329	1	0.992	gcGGGGacacg
ESR1	V$MZF1	Myeloid zinc finger 1 factors	V$MZF1.01	874	884	879	1	0.992	gaGGGGagact
ESR1	V$MZF1	Myeloid zinc finger 1 factors	V$MZF1.01	422	432	427	1	0.992	gcGGGGacacg
ESR1	V$MZF1	Myeloid zinc finger 1 factors	V$MZF1.01	433	443	438	1	0.992	gaGGGGaggta
ESR1	V$MZF1	Myeloid zinc finger 1 factors	V$MZF1.01	655	665	660	1	0.992	gaGGGGagact
FOXA1	V$MZF1	Myeloid zinc finger 1 factors	V$MZF1.01	1081	1091	1086	1	0.992	gaGGGGagctg
FOXA1	V$MZF1	Myeloid zinc finger 1 factors	V$MZF1.01	800	810	805	1	0.992	gaGGGGagctg
FOXA1	V$MZF1	Myeloid zinc finger 1 factors	V$MZF1.01	785	795	790	1	0.992	gaGGGGacatc
GATA3	V$MZF1	Myeloid zinc finger 1 factors	V$MZF1.01	201	211	206	1	0.992	gaGGGGaggaa
ESR1	V$MZF1	Myeloid zinc finger 1 factors	V$MZF1.02	327	337	332	1	0.992	gaGGGGattct
ESR1	V$CART	Cart-1 (cartilage homeoprotein 1)	V$S8.01	615	635	625	1	0.992	aatacTAATtatatggacaaa
ESR1	V$CART	Cart-1 (cartilage homeoprotein 1)	V$S8.01	505	525	515	1	0.992	attttTAATtacatgtaaaat
ESR1	V$CART	Cart-1 (cartilage homeoprotein 1)	V$S8.01	126	146	136	1	0.992	attctTAATtatatagaatgg
FOXA1	V$CART	Cart-1 (cartilage homeoprotein 1)	V$S8.01	308	328	318	1	0.992	attctTAATtactttagattt
GATA3	V$CART	Cart-1 (cartilage homeoprotein 1)	V$S8.01	128	148	138	1	0.992	cctttTAATtatttagttgct
ESR1	V$KLFS	Krueppel like transcription factors	V$KLF2.01	1479	1497	1488	1	0.991	acgtgGGGTggggaggagg
GATA3	V$KLFS	Krueppel like transcription factors	V$KLF2.01	867	885	876	1	0.991	ggcggGGGTggggaaaggc
ESR1	V$MOKF	Mouse Krueppel like factor	V$MOK2.02	746	766	756	1	0.991	tcatcttggtgagCCTTgtcc
ESR1	V$MOKF	Mouse Krueppel like factor	V$MOK2.02	305	325	315	1	0.991	aaatacgaaagcgCCTTgatt
ESR1	V$MZF1	Myeloid zinc finger 1 factors	V$MZF1.02	1591	1601	1596	1	0.991	taGGGGaggcc
ESR1	V$MZF1	Myeloid zinc finger 1 factors	V$MZF1.02	689	699	694	1	0.991	taGGGGaggcc
FOXA1	V$MZF1	Myeloid zinc finger 1 factors	V$MZF1.02	53	63	58	1	0.991	aaGGGGagagg
FOXA1	V$MZF1	Myeloid zinc finger 1 factors	V$MZF1.02	955	965	960	1	0.991	taGGGGaggga
FOXA1	V$MZF1	Myeloid zinc finger 1 factors	V$MZF1.02	974	984	979	1	0.991	aaGGGGagagg
GATA3	V$MZF1	Myeloid zinc finger 1 factors	V$MZF1.02	394	404	399	1	0.991	aaGGGGagatg
ESR1	V$SORY	SOX/SRY-sex/testis determinig and related HMG box factors	V$SOX5.01	621	643	632	1	0.991	tctaaaCAATgtggtagttctgg
ESR1	V$SORY	SOX/SRY-sex/testis determinig and related HMG box factors	V$SOX5.01	486	508	497	1	0.991	tgtaaaCAATtcatgatcagtta
ESR1	V$SORY	SOX/SRY-sex/testis determinig and related HMG box factors	V$SOX5.01	30	52	41	1	0.991	tactaaCAATtcaagaaaatgtc
FOXA1	V$ZFHX	Two-handed zinc finger homeodomain transcription factors	V$AREB6.04	231	243	237	1	0.991	acccgGTTTctag
FOXA1	V$ZFHX	Two-handed zinc finger homeodomain transcription factors	V$AREB6.04	1672	1684	1678	1	0.991	cagctGTTTccag
ESR1	V$NKXH	NKX homeodomain factors	V$NKX25.05	248	266	257	1	0.99	agaatTGAGtggaagaagg
