# Supplementary material for: TET2 directs mammary luminal cell differentiation and endocrine response
Source: Nat Commun. 2020 Sep 15;11:4642. doi: 10.1038/s41467-020-18129-w (PMC7493981; doi:10.1038/s41467-020-18129-w)
Supplement: Supplementary file 6 — Source data [file 41467_2020_18129_MOESM6_ESM.xlsx]

## Sheet: Fig1
Fig. 1G
Masc-e	#1	#2	#3	Mean	SD	Lum	#1	#2	#3	Mean	SD
WT	7	9	11	9	2	WT	15	17	15	15.6667	1.1547
HET	15	17	16	16	1	HET	20	18	15	17.6667	2.51661
KO	22	18	20	20	2	KO	8	11	12	10.3333	2.08167
Fig. 1H
Masc-e	#1	#2	#3	Mean	SD	ML	#1	#2	#3	Mean	SD
WT	22	21	23	22	1	WT	37	42	38	39	2.64575
HET	32	31	28	30.3333	2.08167	HET	35	36	39	36.6667	2.08167
KO	40	44	46	43.3333	3.05505	KO	25	21	20	22	2.64575
Fig. 1I	#1	#2	#3	Mean	SD
WT	7	12	14	11	3.60555
HET	24	28	27	26.3333	2.08167
KO	22	24	21	22.3333	1.52753
Fig. 1J
Primary sphere#	WT	KO
#1	3	6
#2	4	5
#3	2	8
Mean	3	6.33333
SD	1	1.52753
Secondary sphere#	WT	KO
#1	0	12
#2	5	18
#3	1	15
Mean	2	15
SD	2.64575	3
Fig. 1A
Fig. 1F

## Sheet: Fig2
Fig. 2A
Normalized Mean	Esr1	Gata3	Foxa1	SD	Esr1	Gata3	Foxa1
WT	1	1	1	WT	0.05	0.05	0.05
KO	0.05	0.8	0.6	KO	0.0127138	0.0961438	0.112555
Fig. 2C	Mean	SD	Normalized Mean
WT	36.9873	9.23023	1
KO	18.9367	11.7128	0.51
Fig. 2D
Normalized Mean	Esr1	Gata3	Foxa1	SD	Esr1	Gata3	Foxa1
WT	1	1	1	WT	0.1	0.2	0.1
KO	0.145	0.438	0.9	KO	0.03	0.05	0.07
Fig. 2F
Methylation(%)	Mean	SD
WT	43.8977	4.49188
KO	71.06	4.87904
Fig. 2H
chromosome	position	meth diff (WTstem vs. KOlum)
chr10	4609801	-0.0366667
chr10	4609805	-0.04
chr10	4609823	-0.08
chr10	4609910	-0.0466667
		average p-value	0.173959
Fig. 2J
Normalized Mean	Esr1	Gata3	Foxa1	SD	Esr1	Gata3	Foxa1
FOXP1-TET2	8.9	3.61	1.67	FOXP1-TET2	0.0707365	0.0392664	0.0350495
FOXP1-IgG	1	1	1	FOXP1-IgG	1.68035	0.740404	0.410926
Fig. 2K
Normalized Mean	Esr1	Gata3	Foxa1	SD	Esr1	Gata3	Foxa1
Control	1	1	1	Control	0.1	0.05	0.1
shFoxp1	0.323	0.867	1.12	shFoxp1	0.0461345	0.0424528	0.0461345
Fig. 2M
	Esr1		Gata3		Foxa1			Esr1		Gata3		Foxa1
Normalized Mean	anti-FOXP1	anti-IgG	anti-FOXP1	anti-IgG	anti-FOXP1	anti-IgG	SD	anti-FOXP1	anti-IgG	anti-FOXP1	anti-IgG	anti-FOXP1	anti-IgG
WT	1	0.0146	1	0.0409	1	0.0145	WT	0.07	0.0047	0.03	0.00244	0.04	0.00648
KO	0.2554	0.0411	0.4307	0.0579	0.4625	0.0787	KO	0.0659	0.0277	0.116	0.0003	0.166	0.00250502
Fig. 2B
Fig. 2I
Fig. 2L

## Sheet: Fig3
Fig. 3A	WT					KO						WT	KO
log[E2]%	#1	#2	#3	Mean	SD	#1	#2	#3	Mean	SD	LogEC50	-8.011	-7.145
-12	100	100	100	100	0	100	100	100	100	0	P value	<0.0001	F (DFn, DFd)	374.9 (3, 30)
-10	108	103	107	106	2.64575	103	101	100	101.333	1.52753
-8	250	224	231	235	13.4536	107	105	103	105	2
-7	345	320	315	326.667	16.0728	126	148	117	130.333	15.9478
-6	374	377	381	377.333	3.51188	150	157	164	157	7
-5	366	321	335	340.667	23.029	146	151	139	145.333	6.02771
Fig. 3B
Normalized Mean	Pgr-Mock	Pgr-E2	Esr1-Mock	Esr1-E2	Greb1-Mock	Greb1-E2	SD	Pgr-Mock	Pgr-E2	Esr1-Mock	Esr1-E2	Greb1-Mock	Greb1-E2
WT	1	2.88274	1	2.61294	1	1.30557	WT	0.1	0.12	0.1	0.35	0.05	0.09
KO	1	0.4	1	0.5	1	0.5	KO	0.253	0.311	0.2	0.249	0.2	0.377
Fig. 3C	WT					KO						WT	KO
log[Tamoxifen]%	#1	#2	#3	Mean	SD	#1	#2	#3	Mean	SD	LogEC50	-6.739	-5.961
-10	100	100	100	100	0	100	100	100	100	0	P value	0.003	F (DFn, DFd)	5.790 (3, 30)
-8	85	88	89	87.3333	2.08167	96	99	97	97.3333	1.52753
-7	70	65	60	65	5	77	75	70	74	3.60555
-6	31	27	35	31	4	58	55	59	57.3333	2.08167
-5	25	19	28	24	4.58258	43	50	57	50	7
-4	1	9	3	4.33333	4.16333	6	8	11	8.33333	2.51661
Fig. 3D
Normalized Mean	Pgr-Mock	Pgr-Tam	Esr1-Mock	Esr1-Tam	Greb1-Mock	Greb1-Tam	SD	Pgr-Mock	Pgr-Tam	Esr1-Mock	Esr1-Tam	Greb1-Mock	Greb1-Tam
WT	1	0.24065	1	0.02968	1	0.2159	WT	0	0.0134	0.1	0.023	0.1	0.051
KO	1	1.28352	1	0.817497	1	1.38821	KO	0.197	0.025	0.231	0.263	0.187	0.136
Fig. 3F
Mean	ESR1	GREB1	SD	ESR1	GREB1
MCF7-WT	1	1	MCF7-WT	0	0
MCF7-KO	0.555267	0.690395	MCF7-KO	0.0869837	0.150998
Fig. 3G	MCF7-WT					MCF7-KO						WT	KO
log[E2]%	Rep#1	Rep#2	Rep#3	Mean	SD	Rep#1	Rep#2	Rep#3	Mean	SD	logEC50	-9.754	-9.13
-14	100	100	100	100	0	100	100	100	100	0	P value	<0.0001	F (DFn, DFd)	18.32 (3, 24)
-10	110	115	111	112	2.64575	109	107	104	106.667	2.51661
-9	130	135	129	131.333	3.21455	111	109	115	111.667	3.05505
-8	143	150	147	146.667	3.51188	118	113	116	115.667	2.51661
-7	131	135	136	134	2.64575	121	125	123	123	2
Fig. 3H	MCF7-WT					MCF7-KO						WT	KO
log[Tamoxifen]%	#1	#2	#3	Mean	SD	#1	#2	#3	Mean	SD	logEC50	-5.189	-4.727
-8	92.7159	91.6233	94.9012	93.0801	1.66899	101.819	105.507	103.279	103.535	1.85755	P value	<0.0001	F (DFn, DFd)	58.73 (3, 24)
-7	87.487	88.7357	89.6722	88.6317	1.09633	96.7469	96.5933	99.5902	97.6435	1.68766
-6	86.1603	86.9407	84.9896	86.0302	0.982027	93.5963	93.5963	97.0543	94.749	1.99647
-5	45.0312	48.0749	47.8408	46.9823	1.69374	74.2316	71.3883	71.2347	72.2849	1.68766
-4	11.8627	11.8627	12.409	12.0448	0.315406	3.45799	11.2193	11.9109	8.86271	4.69338
Fig. 3I
MCF7-WT	#1	#2	#3	#4	Mean	SD
Mock	100	120	100	80	100	14.1421
Tamoxifen	18.1818	18	31.25	58	22.4773	7.59795
MCF7-KO	#1	#2	#3	#4	Mean	SD
Mock	100	130	100	70	100	21.2132
Tamoxifen	52.8369	68.3849	60.7143	86.0465	71.7152	12.4761
Fig. 3E

## Sheet: Fig4
Fig. 4B
Masc-e	#1	#2	#3	Mean	SD	Lum	#1	#2	#3	Mean	SD
WT-PyMT	9	10	10	9.66667	0.57735	WT-PyMT	37	36	28	33.6667	4.93288
MUT-PyMT	17	23	15	18.3333	4.16333	MUT-PyMT	23	25	32	26.6667	4.72582
Fig. 4D
WT-PyMT	CK14+/CK8-(%)	CK14-/CK8+(%)	CK14+/CK8+(%)
#1	19.697	80.303	0
#2	27.8689	72.1311	0
#3	31.9444	68.0556	0
#4	52.7273	97.4684	0
#5	34.6154	65.3846	1.49254
#6	5.97015	91.0448	16.3934
#7	26.2295	63.9344	11.4754
#8	21.875	78.125	0
Mean	27.6159	77.0559	3.67017
SD	13.4404	12.1755	6.49061
MUT-PyMT	CK14+/CK8-(%)	CK14-/CK8+(%)	CK14+/CK8+(%)
#1	10.9589	83.5616	51.5152
#2	48.4848	84	63.3333
#3	36.6667	96.3636	3.0303
#4	12	81.8182	4.91803
#5	12.1212	32.7586	20.6897
#6	8.62069	80.3279	2.73973
#7	9.83607	60.8696	15.2174
#8	8.69565	38.7755	30.6122
Mean	18.423	69.8094	24.007
SD	15.2955	23.1956	22.9654
Fig. 4E	Tumor#	L	W	Tumor size
PyMT-WT#1	1	0.8	0.5	0.1
PyMT-WT#2	4	0.6	0.5	0.075
		0.5	0.4	0.04
		0.7	0.5	0.0875
		0.6	0.5	0.075
PyMT-WT#3	6	0.8	0.6	0.144
		0.8	0.7	0.196
		0.5	0.5	0.0625
		0.8	0.5	0.1
		0.9	0.7	0.2205
		0.5	0.4	0.04
Mean				0.103682
SD				0.0596118
PyMT-MUT#1	4	1	0.6	0.18
		0.9	0.5	0.1125
		0.8	0.4	0.064
		0.6	0.5	0.075
PyMT-MUT#2	6	1.9	1.8	3.078
		1.3	1.1	0.7865
		0.9	0.8	0.288
		1	0.9	0.405
		1	0.9	0.405
		1.2	0.9	0.486
PyMT-MUT#3	9	1.5	0.8	0.48
		0.6	0.6	0.108
		1	0.9	0.405
		1.2	0.9	0.486
		0.9	0.9	0.3645
		0.8	0.7	0.196
		1.3	0.8	0.416
		1.2	0.9	0.486
		0.9	0.8	0.288
Mean				0.479447
SD				0.655442
Fig. 4G
Meta foci	WT-PyMT	MUT-PyMT
#1	2	1
#2	0	2
#3	1	2
#4	0	3
#5	1	4
Mean	0.8	2.4
SD	0.83666	1.14018
Fig. 4H
Corn oil	Animal	L	W	Tumor size
WT-PyMT	#1	0.9	0.7	0.2205
	#2	0.7	0.5	0.0875
	#3	1.1	0.8	0.352
	#4	0.9	0.6	0.162
	#5	0.6	0.5	0.075
	#6	1	0.9	0.405
Mean				0.217
SD				0.136778
Corn oil
MUT-PyMT	#1	0.9	0.6	0.162
	#2	1.6	1.2	1.152
	#3	0.8	0.6	0.144
	#4	1.4	0.6	0.252
	#5	0.8	0.6	0.144
	#6	0.8	0.6	0.144
Mean				0.333
SD				0.403417
Tamoxifen
WT-PyMT	#1	0.6	0.4	0.048
	#2	0.6	0.3	0.027
	#3	0.9	0.6	0.162
	#4	0.8	0.3	0.036
	#5	1	0.5	0.125
	#6	0.8	0.6	0.144
Mean				0.0903333
SD				0.0599555
Tamoxifen
MUT-PyMT	#1	0.9	0.5	0.1125
	#2	0.9	0.8	0.288
	#3	1	0.7	0.245
	#4	2	1.1	1.21
	#5	0.6	0.6	0.108
	#6	1	0.6	0.18
Mean				0.35725
SD				0.423798

## Sheet: Supplementary Figs
Supplementary Fig. 1E
TEB#	WT	HET	KO
#1	10	29	20
#2	5	24	29
#3	9	21	36
#4	13	18	28
Mean	9.25	23	28.25
SD	7	2.12132	4.94975
Supplementary Fig. 1F
TEB size	WT	HET	KO
#1	54	80	217
#2	64	102	229
#3	102	170	316
#4	37	73	79
#5	80	92	60
#6	48	44	166
#7	36	126	88
#8	32	51	186
Mean	56.625	92.25	167.625
SD	24.3717	41.1087	88.1054
Supplementary Fig. 1G
Branch point#	WT	HET	KO
#1	3	4	10
#2	1	8	6
#3	0	5	7
#4	3	7	9
#5	4	8	7
#6	4	10	6
Mean	2.5	7	7.5
SD	1.64317	2.19089	1.64317
Supplementary Fig. 1H
trichrome blue intensity	WT	HET	KO
#1	177.3	158.9	92.9
#2	154.2	113.2	89.3
#3	136.3	125.4	55.7
#4	183.2	120	64.3
Mean	162.75	129.375	32.1
SD	21.6226	20.3064	18.3546
Supplementary Fig. 1I
lobuloalveoli#	WT	HET	KO
#1	98	49	41
#2	84	67	32
#3	72	60	47
#4	79	51	36
Mean	83.25	56.75	39
SD	10.9962	8.34166	6.48074
Supplementary Fig. 1J
lipid droplet+ alveoli%	WT	HET	KO
#1	1	0.5	0.166667
#2	0.833333	0.333333	0
#3	0.666667	0.166667	0.166667
#4	0.833333	0.166667	0.166667
Mean	0.833333	0.291667	0.125
SD	0.136083	0.159571	0.0833333
Supplementary Fig. 1L
Polarized acini	WT	KO
#1	0.818182	0.230769
#2	0.625	0.105263
#3	0.827586	0.190476
Mean	0.756923	0.175503
SD	0.114345	0.0640788
Supplementary Fig. 1M
CK8+CK14- acini	WT	KO
#1	0.352941	0.2
#2	0.4	0.0833333
#3	0.583333	0.210526
Mean	0.445425	0.16462
SD	0.121728	0.0705927
Supplementary Fig. 1N	Krt5	Krt15	Prom1	Nrdg2	Krt8	Krt18
Normalized Mean	9.87191	6.36015	7.99441	14.9276	1.19237	0.440776
SD	3.16586	0.933278	0.136364	5.51976	0.121746	0.129911
Supplementary Fig. 2A
Normalized Mean	WT	HET	KO	SD	WT	HET	KO
Esr1	1	0.5	0.25	Esr1	0.117044	0.126059	0.0408612
Gata3	1	1	0.5	Gata3	0.0393405	0.0215767	0.114534
Supplementary Fig. 2B
	WT1	WT2	WT3	KO1	KO2		WT1	WT2	WT3	KO1	KO2
Total methylated#	2252156	877472	1494138	3238955	3922435	Total unmethylated#	1060765	340634	521419	1176328	1409572
	WT	KO
Mean methylated#	1.54126e+06	3580695
Supplementary Fig. 2G
Normalized Mean	Primer1	Primer2	Primer3	Primer4	Primer5	SD	Primer1	Primer2	Primer3	Primer4	Primer5
ChIP	2.8759	2.71713	0.0288517	5.62693	4.19879	ChIP	0.117898	0.25697	0.0051316	0.430124	0.409294
Re-ChIP	0.374631	0.14274	0.0384615	0.19166	3.63724	Re-ChIP	0.172434	0.0814678	0.0395011	0.202505	0.689368
IgG	0.0420964	0.085294	0.0290761	0.0530338	0.0304769	IgG	0.03	0.0251661	0.015695	0.0163707	0.0236432
Supplementary Fig. 2I
Normalized Mean	Primer1	Primer 2	Primer4	Primer5	SD	Primer1	Primer 2	Primer4	Primer5
WT	1	1	1	1	WT	0.106927	0.118568	0.0378594	0.0493288
KO	0.5464	0.6695	0.3942	0.2454	KO	0.149286	0.036756	0.0710774	0.0512478
Supplementary Fig. 3A	Time (weeks)	Tumor (neg vs pos)
wt1	5	0
wt2	5	0
wt3	5	0
wt4	8	1
wt5	8	1
mut1	5	1
mut2	5	1
mut3	5	1
mut4	8	1
mut5	8	1
Supplementary Fig. 3B
Lesion area	WT-PyMT	MUT-PyMT
#1	0.125003	0.525145
#2	0.108979	0.606091
#3	0.14692	0.573591
#4	0.0681588	0.436808
#5	0.133378	0.332451
#6	0.0927958	0.684138
Mean	0.112539	0.526371
SD	0.028788	0.12578
Supplementary Fig. 3C
Ki67+ cells	WT-PyMT	MUT-PyMT
#1	0	9
#2	0	4
#3	2	17
#4	4	10
#5	5	20
#6	11	10
Mean	3.66667	11.6667
SD	4.13118	5.81951
Supplementary Fig. 3D
ERa+ cells	WT-PyMT	MUT-PyMT
#1	10	2
#2	15	0
#3	8	0
#4	8	3
#5	13	5
#6	11	1
Mean	10.8333	1.83333
SD	2.78687	1.94079
Supplementary Fig. 1B
Supplementary Fig. 2E								Supplementary Fig. 2H
Supplementary Fig. 3E
